# Supplementary material for: 1,4-Di-n-hept­yloxy-2,5-dinitro­benzene
Source: Acta Crystallogr Sect E Struct Rep Online. 2009 Dec 4;66(Pt 1):o36. doi: 10.1107/S160053680905123X (PMC2980120; doi:10.1107/S160053680905123X)
Supplement: Supplementary file 1 [file e-66-00o36-sup1.cif]

##############################################################################
###                                                                        ###
###        Electronic paper (Acta Crystallographica Section E)             ###
###                                                                        ###
##############################################################################
#                                                                            #
# This CIF contains the data in a paper accepted for publication in Acta     #
# Crystallographica Section E. It conforms to the requirements of Notes      #
# for Authors for Section E, and has been peer reviewed under the auspices   #
# of the IUCr Commission on Journals.                                        #
#                                                                            #
# Full details of the Crystallographic Information File format               #
# are given in the paper "The Crystallographic Information File (CIF):       #
# a New Standard Archive File for Crystallography" by S. R. Hall, F. H.      #
# Allen and I. D. Brown [Acta Cryst. (1991), A47, 655-685].                  #
#                                                                            #
# The current version of the core CIF dictionary is obtainable from          #
# ftp://ftp.iucr.org/pub/cif_core.dic. The current version number is 2.4.    #
#                                                                            #
# Software is freely available for graphical display of the structure(s) in  #
# this CIF.  For information consult the CIF home page http://www.iucr.org/  #
# cif/home.html                                                              #
#                                                                            #
# This file may be used for bona fide research purposes within the           #
# scientific community so long as proper attribution is given to the journal # 
# article from which it was obtained.                                        #
#                                                                            #
##############################################################################
                                             
data_I
_audit_creation_method     SHELXL-97
_chemical_name_systematic
;
1,4-Di-<i>n</i>-heptyloxy-2,5-dinitrobenzene
;
_chemical_name_common     ?
_chemical_formula_moiety     'C20 H32 N2 O6'
_chemical_formula_sum     'C20 H32 N2 O6'
_chemical_formula_iupac     'C20 H32 N2 O6'
_chemical_formula_weight     396.48
_chemical_melting_point     ?
_symmetry_cell_setting     Monoclinic
_symmetry_space_group_name_H-M     'P 21/c'
_symmetry_space_group_name_Hall     '-P 2ybc'
loop_
    _symmetry_equiv_pos_as_xyz
    'x, y, z'
    '-x, y+1/2, -z+1/2'
    '-x, -y, -z'
    'x, -y-1/2, z-1/2'
_cell_length_a     13.988(2)
_cell_length_b     7.9454(13)
_cell_length_c     9.5344(15)
_cell_angle_alpha     90.00
_cell_angle_beta     99.786(3)
_cell_angle_gamma     90.00
_cell_volume     1044.3(3)
_cell_formula_units_Z     2
_cell_measurement_reflns_used     776
_cell_measurement_theta_min     2.96
_cell_measurement_theta_max     26.23
_cell_measurement_temperature     100(2)
_exptl_crystal_description     block
_exptl_crystal_colour     yellow
_exptl_crystal_size_max     0.40
_exptl_crystal_size_mid     0.40
_exptl_crystal_size_min     0.25
_exptl_crystal_density_diffrn     1.261
_exptl_crystal_density_meas     ?
_exptl_crystal_density_method     'not measured'
_exptl_crystal_F_000     428
_exptl_absorpt_coefficient_mu     0.093
_exptl_absorpt_correction_type     none
_exptl_absorpt_process_details     ?
_exptl_absorpt_correction_T_min     ?
_exptl_absorpt_correction_T_max     ?
_exptl_special_details
;
Characterization data for 1,4-di(n-heptoxy)benzene.
Found: C 78.76, H 11.14%. Calculated for C~20~H~34~O~2~:
C 78.38, H, 11.18%. ^1^H NMR (300 MHz, CDCl~3~): 6.82
(4H, s, C~6~H~4~), 3.89 (4H, t, J = 6.6 Hz, 2OCH~2~),
1.75 (4H, quintet, J = 6.7 Hz, 2CH~2~), 1.50-1.18
(16H, m, 8CH~2~), 0.89 (6H, t, J = 6.8 Hz, 2CH~3~).
Characterization data for 1,4-di(n-heptoxy)-2,5-dinitrobenzene (I).
Melting point = 387-389 K. Found: C 60.81, H 8.29, N 6.94%.
Calculated for C~20~H~32~N~2~O~6~: C 60.59, H 8.14, N 7.07%.
^1^H NMR (400 MHz, CDCl~3~): 7.51 (2H, s, C~6~H~2~), 4.08
(4H, t, J = 6.5 Hz, 2OCH~2~), 1.83 (4H, quintet, J = 6.6 Hz,
2CH~2~), 1.50-1.25 (16H, m, 8CH~2~), 0.89 (6H, t, J = 6.7 Hz,
2CH~3~). +Electrospray MS: m/z = 419.2 [M + Na]^+^, 815.8
[2M + Na]^+^. (\l~max~ = 378 nm, \e = 5000 M^-1^ dm^3^ in
dichloromethane). \n(NO~2~) = 1531 and 1352 cm^-1^.
Characterization data for 1,4-di(n-heptoxy)-2,3-dinitrobenzene.
Melting point = 318-319 K. Found: C 60.66, H 8.56, N 7.09%.
Calculated for C~20~H~32~N~2~O~6~: C 60.59, H 8.14, N 7.07%.
^1^H NMR (400 MHz, CDCl~3~): 7.15 (2H, s, C~6~H~2~), 4.05
(4H, t, J = 6.5 Hz, 2OCH~2~), 1.76 (4H, quintet, J = 6.5 Hz,
2CH~2~), 1.45-1.25 (16H, m, 8CH~2~), 0.89 (6H, t, J = 6.7 Hz,
2CH~3~). (\l~max~ = 365 nm, \e = 2300 M^-1^ dm^3^ in dichloromethane).
\n(NO~2~) = 1537 and 1358 cm^-1^.
;
_diffrn_ambient_temperature     100(2)
_diffrn_radiation_type     MoK\a
_diffrn_radiation_wavelength     0.71073
_diffrn_radiation_source     'fine-focus sealed tube'
_diffrn_radiation_monochromator     graphite
_diffrn_measurement_device_type     'Bruker SMART CCD area-detector'
_diffrn_measurement_method     'phi and omega scans'
_diffrn_detector_area_resol_mean     ?
_diffrn_reflns_number     5776
_diffrn_reflns_av_R_equivalents     0.0349
_diffrn_reflns_av_sigmaI/netI     0.0369
_diffrn_reflns_theta_min     2.96
_diffrn_reflns_theta_max     26.29
_diffrn_reflns_theta_full     26.29
_diffrn_measured_fraction_theta_max     0.998
_diffrn_measured_fraction_theta_full     0.998
_diffrn_reflns_limit_h_min     -15
_diffrn_reflns_limit_h_max     17
_diffrn_reflns_limit_k_min     -9
_diffrn_reflns_limit_k_max     9
_diffrn_reflns_limit_l_min     -8
_diffrn_reflns_limit_l_max     11
_diffrn_standards_number     0
_diffrn_standards_interval_count     ?
_diffrn_standards_interval_time     ?
_diffrn_standards_decay_%     ?
_refine_special_details
;
Refinement of <i>F</i>^2^ against ALL reflections. The weighted <i>R</i>-factor
<i>wR</i> and goodness of fit <i>S</i> are based on <i>F</i>^2^, conventional
<i>R</i>-factors <i>R</i> are based on <i>F</i>, with <i>F</i> set to zero for
negative <i>F</i>^2^. The threshold expression of <i>F</i>^2^ >
\s(<i>F</i>^2^) is used only for calculating <i>R</i>-factors(gt) <i>etc</i>.
and is not relevant to the choice of reflections for refinement.
<i>R</i>-factors based on <i>F</i>^2^ are statistically about twice as large
as those based on <i>F</i>, and <i>R</i>- factors based on ALL data will be
even larger.
;
_reflns_number_total     2110
_reflns_number_gt     1733
_reflns_threshold_expression     I>2sigma(I)
_refine_ls_structure_factor_coef     Fsqd
_refine_ls_matrix_type     full
_refine_ls_R_factor_all     0.0443
_refine_ls_R_factor_gt     0.0350
_refine_ls_wR_factor_gt     0.0885
_refine_ls_wR_factor_ref     0.0927
_refine_ls_goodness_of_fit_ref     1.027
_refine_ls_restrained_S_all     1.027
_refine_ls_number_reflns     2110
_refine_ls_number_parameters     128
_refine_ls_number_restraints     0
_refine_ls_hydrogen_treatment     constr
_refine_ls_weighting_scheme     calc
_refine_ls_weighting_details
         'calc w=1/[\s^2^(Fo^2^)+(0.0502P)^2^+0.0454P] where P=(Fo^2^+2Fc^2^)/3'
_atom_sites_solution_hydrogens     geom
_atom_sites_solution_primary     direct
_atom_sites_solution_secondary     difmap
_refine_ls_shift/su_max     0.000
_refine_ls_shift/su_mean     0.000
_refine_diff_density_max     0.243
_refine_diff_density_min     -0.190
_refine_ls_extinction_method     none
_refine_ls_extinction_coef     ?
loop_
    _atom_type_symbol
    _atom_type_description
    _atom_type_scat_dispersion_real
    _atom_type_scat_dispersion_imag
    _atom_type_scat_source
    'C' 'C' 0.0033 0.0016
                         'International Tables Vol C Tables 4.2.6.8 and 6.1.1.4'
    'H' 'H' 0.0000 0.0000
                         'International Tables Vol C Tables 4.2.6.8 and 6.1.1.4'
    'N' 'N' 0.0061 0.0033
                         'International Tables Vol C Tables 4.2.6.8 and 6.1.1.4'
    'O' 'O' 0.0106 0.0060
                         'International Tables Vol C Tables 4.2.6.8 and 6.1.1.4'
_computing_data_collection     'SMART (Bruker, 2001)'
_computing_cell_refinement     'SAINT (Bruker, 2002)'
_computing_data_reduction     'SAINT (Bruker, 2002)'
_computing_structure_solution     'SHELXS97 (Sheldrick, 2008)'
_computing_structure_refinement     'SHELXL97 (Sheldrick, 2008)'
_computing_molecular_graphics     'SHELXTL (Sheldrick, 2008)'
_computing_publication_material     'SHELXTL (Sheldrick, 2008)'
loop_
    _atom_site_type_symbol
    _atom_site_label
    _atom_site_fract_x
    _atom_site_fract_y
    _atom_site_fract_z
    _atom_site_U_iso_or_equiv
    _atom_site_adp_type
    _atom_site_calc_flag
    _atom_site_refinement_flags
    _atom_site_occupancy
    _atom_site_disorder_assembly
    _atom_site_disorder_group
    O O1 0.60328(6) -0.29610(10) 0.79050(10) 0.0209(2) Uani d . 1 . .
    O O2 0.58901(6) -0.06141(10) 0.67325(9) 0.0233(2) Uani d . 1 . .
    O O3 0.63728(6) 0.17278(10) 0.87825(9) 0.0194(2) Uani d . 1 . .
    N N1 0.58118(7) -0.14678(12) 0.77792(11) 0.0158(2) Uani d . 1 . .
    C C1 0.54045(8) -0.06789(14) 0.89396(12) 0.0146(3) Uani d . 1 . .
    C C2 0.56913(8) 0.09431(15) 0.94007(12) 0.0153(3) Uani d . 1 . .
    C C3 0.52640(8) 0.16163(14) 1.04846(13) 0.0156(3) Uani d . 1 . .
    H H3 0.5431 0.2718 1.0830 0.019 Uiso calc R 1 . .
    C C4 0.66991(9) 0.33643(14) 0.93230(13) 0.0179(3) Uani d . 1 . .
    H H4A 0.6913 0.3318 1.0367 0.022 Uiso calc R 1 . .
    H H4B 0.6168 0.4198 0.9110 0.022 Uiso calc R 1 . .
    C C5 0.75354(8) 0.38479(15) 0.85918(13) 0.0187(3) Uani d . 1 . .
    H H5A 0.7716 0.5033 0.8825 0.022 Uiso calc R 1 . .
    H H5B 0.7324 0.3770 0.7549 0.022 Uiso calc R 1 . .
    C C6 0.84229(9) 0.27363(16) 0.90244(15) 0.0226(3) Uani d . 1 . .
    H H6A 0.8267 0.1586 0.8657 0.027 Uiso calc R 1 . .
    H H6B 0.8565 0.2669 1.0076 0.027 Uiso calc R 1 . .
    C C7 0.93312(9) 0.33431(16) 0.84913(14) 0.0217(3) Uani d . 1 . .
    H H7A 0.9219 0.3296 0.7439 0.026 Uiso calc R 1 . .
    H H7B 0.9457 0.4531 0.8779 0.026 Uiso calc R 1 . .
    C C8 1.02172(9) 0.22911(16) 0.90717(15) 0.0236(3) Uani d . 1 . .
    H H8A 1.0301 0.2290 1.0124 0.028 Uiso calc R 1 . .
    H H8B 1.0095 0.1116 0.8746 0.028 Uiso calc R 1 . .
    C C9 1.11579(9) 0.28829(18) 0.86375(15) 0.0263(3) Uani d . 1 . .
    H H9A 1.1257 0.4087 0.8887 0.032 Uiso calc R 1 . .
    H H9B 1.1104 0.2779 0.7592 0.032 Uiso calc R 1 . .
    C C10 1.20347(10) 0.18840(18) 0.93540(16) 0.0292(3) Uani d . 1 . .
    H H10A 1.2101 0.2003 1.0389 0.044 Uiso calc R 1 . .
    H H10B 1.2620 0.2312 0.9039 0.044 Uiso calc R 1 . .
    H H10C 1.1947 0.0694 0.9095 0.044 Uiso calc R 1 . .
loop_
    _atom_site_aniso_label
    _atom_site_aniso_U_11
    _atom_site_aniso_U_22
    _atom_site_aniso_U_33
    _atom_site_aniso_U_12
    _atom_site_aniso_U_13
    _atom_site_aniso_U_23
    O1 0.0233(5) 0.0140(5) 0.0262(5) 0.0037(3) 0.0066(4) 0.0002(4)
    O2 0.0337(5) 0.0197(5) 0.0184(5) -0.0009(4) 0.0104(4) 0.0022(4)
    O3 0.0213(5) 0.0162(4) 0.0226(5) -0.0066(3) 0.0095(4) -0.0030(4)
    N1 0.0154(5) 0.0146(5) 0.0175(5) -0.0010(4) 0.0030(4) -0.0002(4)
    C1 0.0152(6) 0.0152(6) 0.0133(6) 0.0025(5) 0.0021(5) 0.0008(5)
    C2 0.0139(6) 0.0155(6) 0.0161(6) -0.0002(5) 0.0016(5) 0.0030(5)
    C3 0.0165(6) 0.0125(6) 0.0167(6) -0.0002(4) -0.0002(5) 0.0005(5)
    C4 0.0201(6) 0.0136(6) 0.0200(6) -0.0031(5) 0.0032(5) -0.0013(5)
    C5 0.0196(6) 0.0166(6) 0.0200(6) -0.0042(5) 0.0038(5) 0.0010(5)
    C6 0.0214(7) 0.0212(7) 0.0263(7) -0.0012(5) 0.0069(6) 0.0033(5)
    C7 0.0209(7) 0.0252(7) 0.0191(7) -0.0031(5) 0.0041(5) 0.0003(5)
    C8 0.0219(7) 0.0253(7) 0.0244(7) -0.0018(5) 0.0060(6) -0.0024(6)
    C9 0.0214(7) 0.0366(8) 0.0215(7) -0.0039(6) 0.0050(6) -0.0019(6)
    C10 0.0220(7) 0.0349(8) 0.0319(8) -0.0012(6) 0.0079(6) -0.0063(6)
_geom_special_details
;
All e.s.d.'s (except the e.s.d. in the dihedral angle between two l.s. planes)
are estimated using the full covariance matrix. The cell e.s.d.'s are taken
into account individually in the estimation of e.s.d.'s in distances, angles
and torsion angles; correlations between e.s.d.'s in cell parameters are only
used when they are defined by crystal symmetry. An approximate (isotropic)
treatment of cell e.s.d.'s is used for estimating e.s.d.'s involving l.s.
planes.
;
loop_
    _geom_bond_atom_site_label_1
    _geom_bond_atom_site_label_2
    _geom_bond_site_symmetry_2
    _geom_bond_distance
    _geom_bond_publ_flag
    O1 N1 . 1.2268(12) ?
    O2 N1 . 1.2269(12) ?
    O3 C2 . 1.3549(13) ?
    O3 C4 . 1.4438(14) ?
    N1 C1 . 1.4682(14) ?
    C1 C3 3_657 1.3803(16) ?
    C1 C2 . 1.3983(16) ?
    C2 C3 . 1.3862(16) ?
    C3 C1 3_657 1.3804(16) ?
    C3 H3 . 0.9500 ?
    C4 C5 . 1.5097(16) ?
    C4 H4A . 0.9900 ?
    C4 H4B . 0.9900 ?
    C5 C6 . 1.5223(17) ?
    C5 H5A . 0.9900 ?
    C5 H5B . 0.9900 ?
    C6 C7 . 1.5247(16) ?
    C6 H6A . 0.9900 ?
    C6 H6B . 0.9900 ?
    C7 C8 . 1.5191(18) ?
    C7 H7A . 0.9900 ?
    C7 H7B . 0.9900 ?
    C8 C9 . 1.5196(17) ?
    C8 H8A . 0.9900 ?
    C8 H8B . 0.9900 ?
    C9 C10 . 1.5218(19) ?
    C9 H9A . 0.9900 ?
    C9 H9B . 0.9900 ?
    C10 H10A . 0.9800 ?
    C10 H10B . 0.9800 ?
    C10 H10C . 0.9800 ?
loop_
    _geom_angle_atom_site_label_1
    _geom_angle_atom_site_label_2
    _geom_angle_atom_site_label_3
    _geom_angle_site_symmetry_1
    _geom_angle_site_symmetry_3
    _geom_angle
    _geom_angle_publ_flag
    C2 O3 C4 . . 117.53(9) ?
    O2 N1 O1 . . 123.94(10) ?
    O2 N1 C1 . . 118.47(9) ?
    O1 N1 C1 . . 117.57(9) ?
    C3 C1 C2 3_657 . 123.36(10) ?
    C3 C1 N1 3_657 . 116.43(10) ?
    C2 C1 N1 . . 120.21(10) ?
    O3 C2 C3 . . 124.83(11) ?
    O3 C2 C1 . . 118.22(10) ?
    C3 C2 C1 . . 116.94(10) ?
    C1 C3 C2 3_657 . 119.70(11) ?
    C1 C3 H3 3_657 . 120.1 ?
    C2 C3 H3 . . 120.1 ?
    O3 C4 C5 . . 106.69(9) ?
    O3 C4 H4A . . 110.4 ?
    C5 C4 H4A . . 110.4 ?
    O3 C4 H4B . . 110.4 ?
    C5 C4 H4B . . 110.4 ?
    H4A C4 H4B . . 108.6 ?
    C4 C5 C6 . . 112.80(10) ?
    C4 C5 H5A . . 109.0 ?
    C6 C5 H5A . . 109.0 ?
    C4 C5 H5B . . 109.0 ?
    C6 C5 H5B . . 109.0 ?
    H5A C5 H5B . . 107.8 ?
    C5 C6 C7 . . 114.44(10) ?
    C5 C6 H6A . . 108.7 ?
    C7 C6 H6A . . 108.7 ?
    C5 C6 H6B . . 108.7 ?
    C7 C6 H6B . . 108.7 ?
    H6A C6 H6B . . 107.6 ?
    C8 C7 C6 . . 112.28(10) ?
    C8 C7 H7A . . 109.1 ?
    C6 C7 H7A . . 109.1 ?
    C8 C7 H7B . . 109.1 ?
    C6 C7 H7B . . 109.1 ?
    H7A C7 H7B . . 107.9 ?
    C9 C8 C7 . . 114.90(11) ?
    C9 C8 H8A . . 108.5 ?
    C7 C8 H8A . . 108.5 ?
    C9 C8 H8B . . 108.5 ?
    C7 C8 H8B . . 108.5 ?
    H8A C8 H8B . . 107.5 ?
    C8 C9 C10 . . 112.67(12) ?
    C8 C9 H9A . . 109.1 ?
    C10 C9 H9A . . 109.1 ?
    C8 C9 H9B . . 109.1 ?
    C10 C9 H9B . . 109.1 ?
    H9A C9 H9B . . 107.8 ?
    C9 C10 H10A . . 109.5 ?
    C9 C10 H10B . . 109.5 ?
    H10A C10 H10B . . 109.5 ?
    C9 C10 H10C . . 109.5 ?
    H10A C10 H10C . . 109.5 ?
    H10B C10 H10C . . 109.5 ?
loop_
    _geom_torsion_atom_site_label_1
    _geom_torsion_atom_site_label_2
    _geom_torsion_atom_site_label_3
    _geom_torsion_atom_site_label_4
    _geom_torsion_site_symmetry_1
    _geom_torsion_site_symmetry_2
    _geom_torsion_site_symmetry_3
    _geom_torsion_site_symmetry_4
    _geom_torsion
    _geom_torsion_publ_flag
    O2 N1 C1 C3 . . . 3_657 136.39(11) ?
    O1 N1 C1 C3 . . . 3_657 -41.95(14) ?
    O2 N1 C1 C2 . . . . -43.17(15) ?
    O1 N1 C1 C2 . . . . 138.49(11) ?
    C4 O3 C2 C3 . . . . 2.00(17) ?
    C4 O3 C2 C1 . . . . -176.73(10) ?
    C3 C1 C2 O3 3_657 . . . 178.27(11) ?
    N1 C1 C2 O3 . . . . -2.21(16) ?
    C3 C1 C2 C3 3_657 . . . -0.56(19) ?
    N1 C1 C2 C3 . . . . 178.96(10) ?
    O3 C2 C3 C1 . . . 3_657 -178.21(11) ?
    C1 C2 C3 C1 . . . 3_657 0.53(18) ?
    C2 O3 C4 C5 . . . . 172.90(10) ?
    O3 C4 C5 C6 . . . . -67.13(13) ?
    C4 C5 C6 C7 . . . . -171.07(11) ?
    C5 C6 C7 C8 . . . . 174.35(11) ?
    C6 C7 C8 C9 . . . . -177.18(11) ?
    C7 C8 C9 C10 . . . . 174.81(11) ?
loop_
    _geom_hbond_atom_site_label_D
    _geom_hbond_atom_site_label_H
    _geom_hbond_atom_site_label_A
    _geom_hbond_site_symmetry_A
    _geom_hbond_distance_DH
    _geom_hbond_distance_HA
    _geom_hbond_distance_DA
    _geom_hbond_angle_DHA
    C3 H3 O2 4_566 0.95 2.50 3.4525(15) 179
    C4 H4B O1 1_565 0.99 2.53 3.2852(15) 133
data_global
_journal_date_recd_electronic     2009-11-20
_journal_date_accepted     2009-11-27
_journal_name_full     'Acta Crystallographica, Section E'
_journal_year     2010
_journal_volume     66
_journal_issue      1
_journal_page_first     o36
_journal_page_last     o36
_journal_paper_category     QO
_journal_coeditor_code     PV2242
_publ_contact_author_name     'Dr Benjamin J. Coe'
_publ_contact_author_address
;
School of Chemistry
University of Manchester
Manchester M13 9PL
England
;
_publ_contact_author_email     b.coe@manchester.ac.uk
_publ_contact_author_fax     '44(161)2754598'
_publ_contact_author_phone     '44(161)2754601'
_publ_section_title
;
1,4-Di-<i>n</i>-heptyloxy-2,5-dinitrobenzene
;
loop_
    _publ_author_name
    _publ_author_address
    'Blackburn, Octavia A.'
;
School of Chemistry
University of Manchester
Manchester M13 9PL
England
;
    'Coe, Benjamin J.'
;
School of Chemistry
University of Manchester
Manchester M13 9PL
England
;
    'Futhey, Robert'
;
School of Chemistry
University of Manchester
Manchester M13 9PL
England
;
    'Helliwell, Madeleine'
;
School of Chemistry
University of Manchester
Manchester M13 9PL
England
;
_publ_section_synopsis     .
