# Supplementary material for: 1,4-Di-n-hept­yloxy-2,5-dinitro­benzene
Source: Acta Crystallogr Sect E Struct Rep Online. 2009 Dec 4;66(Pt 1):o36. doi: 10.1107/S160053680905123X (PMC2980120; doi:10.1107/S160053680905123X)
Supplement: Supplementary file 2 [file e-66-00o36-Isup2.hkl]

# 
# h,k,l, Fc-squared, Fo-squared, sigma(Fo-squared) and status flag 
# 
data_I
_shelx_title ' s3104 in P2(1)/c' 
_shelx_refln_list_code          4 
_shelx_F_calc_maximum      113.40 
_exptl_crystal_F_000       428.00 
_reflns_d_resolution_high  0.8025 
 
loop_ 
 _symmetry_equiv_pos_as_xyz 
 'x, y, z' 
 '-x, y+1/2, -z+1/2' 
 '-x, -y, -z' 
 'x, -y-1/2, z-1/2' 
 
_cell_length_a    13.9882 
_cell_length_b     7.9454 
_cell_length_c     9.5344 
_cell_angle_alpha  90.000 
_cell_angle_beta   99.786 
_cell_angle_gamma  90.000 
 
_shelx_F_squared_multiplier     1.000 
 
loop_ 
 _refln_index_h 
 _refln_index_k 
 _refln_index_l 
 _refln_F_squared_calc 
 _refln_F_squared_meas 
 _refln_F_squared_sigma 
 _refln_observed_status 
   2   0   0     3087.01     3179.98    156.26 o 
   3   0   0       63.23       59.55      3.16 o 
   4   0   0     2162.84     2168.39     44.45 o 
   5   0   0     4231.67     4265.41    114.79 o 
   6   0   0     1351.44     1392.75     29.80 o 
   7   0   0      185.07      192.56      5.30 o 
   8   0   0        3.12        5.37      1.51 o 
   9   0   0       37.67       45.10      3.11 o 
  10   0   0        4.68        5.11      3.26 o 
  11   0   0       96.83       89.49      8.65 o 
  12   0   0       85.49       80.59      8.53 o 
  13   0   0        9.80       15.14      4.80 o 
  14   0   0       15.81       13.21      4.84 o 
  15   0   0       83.77       87.08     10.40 o 
  16   0   0       27.39       22.93      6.60 o 
  17   0   0       66.92       81.51     11.13 o 
   1   1   0      225.32      219.74      2.46 o 
   2   1   0       36.82       33.85      1.12 o 
   3   1   0      819.19      802.24      9.92 o 
   4   1   0     1862.45     1769.55     27.58 o 
   5   1   0      659.51      664.62     11.99 o 
   6   1   0      246.01      251.43      5.37 o 
   7   1   0     1134.99     1120.63      8.99 o 
   8   1   0      978.30      947.33     17.23 o 
   9   1   0      799.42      778.59     12.86 o 
  10   1   0      998.28     1005.92     24.81 o 
  11   1   0     1529.98     1447.08     23.65 o 
  12   1   0       97.30      101.92      6.78 o 
  13   1   0       65.91       59.48      5.58 o 
  14   1   0       99.16       98.36      7.42 o 
  15   1   0        0.04        2.04      3.07 o 
  16   1   0       59.15       59.10      6.50 o 
  17   1   0       35.78       34.35      5.56 o 
   0   2   0    10730.82     9370.74     89.97 o 
   1   2   0     1673.84     1724.99     35.39 o 
   2   2   0        7.73        8.85      0.62 o 
   3   2   0       88.14       93.17      1.98 o 
   4   2   0      895.75      905.18      9.42 o 
   5   2   0       63.36       58.65      1.90 o 
   6   2   0      634.19      676.10     10.59 o 
   7   2   0      104.61      100.41      3.97 o 
   8   2   0      258.05      254.71      6.69 o 
   9   2   0       47.30       54.86      3.42 o 
  10   2   0       34.64       34.33      2.64 o 
  11   2   0        1.12        1.51      1.60 o 
  12   2   0       16.89       19.43      2.98 o 
  13   2   0        0.86        1.30      2.14 o 
  14   2   0        3.53        3.25      3.01 o 
  15   2   0        5.30        5.06      3.44 o 
  16   2   0       10.06       14.93      4.28 o 
   1   3   0      189.98      204.96      3.56 o 
   2   3   0       83.50       74.09      1.77 o 
   3   3   0      188.12      181.75      2.84 o 
   4   3   0      634.05      654.80      6.82 o 
   5   3   0      232.26      228.72      3.87 o 
   6   3   0      278.78      279.86      4.33 o 
   7   3   0      244.47      243.41      5.56 o 
   8   3   0        4.88        5.12      1.44 o 
   9   3   0       30.16       27.19      2.41 o 
  10   3   0      164.03      144.57      5.08 o 
  11   3   0       82.67       70.13      3.85 o 
  12   3   0      124.69      119.49      6.00 o 
  13   3   0        9.59       10.07      2.68 o 
  14   3   0        0.22        3.67      2.57 o 
  15   3   0       39.26       39.39      4.47 o 
  16   3   0        1.53        5.15      3.80 o 
   0   4   0      556.42      609.59     10.99 o 
   1   4   0     1530.62     1676.53     19.07 o 
   2   4   0        0.29        0.03      0.77 o 
   3   4   0       40.90       37.37      1.59 o 
   4   4   0       63.09       63.59      2.01 o 
   5   4   0       20.15       23.35      1.89 o 
   6   4   0      338.88      328.65      7.57 o 
   7   4   0       79.34       71.54      3.31 o 
   8   4   0      141.71      140.75      4.78 o 
   9   4   0       79.50       77.87      3.85 o 
  10   4   0      111.65       91.38      4.31 o 
  11   4   0        0.13        0.76      1.65 o 
  12   4   0      137.83      134.46      5.61 o 
  13   4   0       30.54       33.07      3.86 o 
  14   4   0       29.81       31.39      4.13 o 
  15   4   0        2.52        5.40      3.04 o 
   1   5   0      605.82      642.77      8.96 o 
   2   5   0      412.49      389.57      6.94 o 
   3   5   0      359.67      358.50     10.75 o 
   4   5   0      261.65      259.76      9.10 o 
   5   5   0       84.44       75.52      3.24 o 
   6   5   0       14.66       15.60      2.36 o 
   7   5   0       60.02       61.55      4.91 o 
   8   5   0      329.05      316.88      8.83 o 
   9   5   0      310.98      299.10      8.90 o 
  10   5   0       46.15       54.39      4.27 o 
  11   5   0       50.94       51.03      4.30 o 
  12   5   0       12.29       16.68      3.12 o 
  13   5   0       52.02       51.13      4.85 o 
  14   5   0        6.10       10.12      4.27 o 
   0   6   0      107.67       98.26      5.67 o 
   1   6   0       53.98       47.08      2.92 o 
   2   6   0       57.53       69.58      3.45 o 
   3   6   0      193.37      184.10      5.35 o 
   4   6   0       89.64       78.83      4.39 o 
   5   6   0       73.11       70.97      5.63 o 
   6   6   0       68.14       66.01      5.62 o 
   7   6   0      862.65      816.17     19.02 o 
   8   6   0        8.90        6.01      2.74 o 
   9   6   0        4.83        5.72      2.88 o 
  10   6   0        7.35        9.78      3.41 o 
  11   6   0        0.41       -0.22      3.02 o 
  12   6   0        0.15        3.28      3.38 o 
  13   6   0        3.46        5.38      4.17 o 
   1   7   0       24.50       20.00      2.44 o 
   2   7   0        3.68        1.12      1.73 o 
   3   7   0       25.56       32.07      3.38 o 
   4   7   0      687.11      661.94     17.15 o 
   5   7   0      111.68      105.22      7.27 o 
   6   7   0       19.17       13.86      3.55 o 
   7   7   0      210.74      211.52     10.52 o 
   8   7   0      168.60      159.49     11.12 o 
   9   7   0      149.20      141.46      9.20 o 
  10   7   0       97.37       95.00      7.95 o 
  11   7   0       27.43       28.35      5.15 o 
  12   7   0        1.05       -0.25      3.32 o 
   0   8   0      378.24      353.92     14.13 o 
   1   8   0      267.65      251.52      8.80 o 
   2   8   0       65.06       62.14      4.75 o 
   3   8   0        1.59        4.77      2.58 o 
   4   8   0      165.31      150.27      9.09 o 
   5   8   0       25.08       26.90      5.21 o 
   6   8   0        3.10       -1.28      3.19 o 
   7   8   0       55.77       66.40      6.74 o 
   8   8   0       25.15       17.65      4.29 o 
   9   8   0        1.86        1.01      3.14 o 
  10   8   0       38.42       49.20      6.39 o 
   1   9   0       31.35       35.04      4.37 o 
   2   9   0       12.87       10.02      3.31 o 
   3   9   0        2.76        1.44      3.38 o 
   4   9   0        5.49        7.28      3.93 o 
   5   9   0        2.96        2.00      3.62 o 
   6   9   0        0.02       -0.85      3.52 o 
   7   9   0        0.01        1.23      3.36 o 
 -17   1   1        0.18        1.26      3.47 o 
 -16   1   1       79.43       87.25      7.77 o 
 -15   1   1       10.03        8.21      3.34 o 
 -14   1   1        4.22        4.07      2.68 o 
 -13   1   1       14.91       15.30      3.48 o 
 -12   1   1       21.81       20.03      2.77 o 
 -11   1   1      239.24      244.30      9.63 o 
 -10   1   1       41.72       46.94      2.75 o 
  -9   1   1        2.13        0.49      0.84 o 
  -8   1   1        4.64        1.20      0.78 o 
  -7   1   1       14.09        8.97      1.13 o 
  -6   1   1        2.22        1.53      0.77 o 
  -5   1   1       50.01       40.52      1.22 o 
  -4   1   1      510.24      481.84      5.83 o 
  -3   1   1      656.19      649.30      6.58 o 
  -2   1   1      165.99      164.17      2.23 o 
  -1   1   1     1149.09     1184.94     31.94 o 
   0   1   1      165.46      174.42      3.02 o 
   1   1   1     1128.15     1166.07     12.14 o 
   2   1   1     5777.35     5687.69    102.66 o 
   3   1   1     5612.13     5707.38    100.14 o 
   4   1   1     2757.75     2826.50     46.94 o 
   5   1   1       96.69      118.00      3.63 o 
   6   1   1      635.82      678.33      9.05 o 
   7   1   1       18.11       19.26      1.91 o 
   8   1   1      252.89      251.15      6.17 o 
   9   1   1      350.84      346.93     15.68 o 
  10   1   1      187.87      190.67      8.34 o 
  11   1   1      217.64      204.38      9.11 o 
  12   1   1      412.29      401.28     13.31 o 
  13   1   1        4.79        5.49      2.86 o 
  14   1   1       55.10       58.72      6.06 o 
  15   1   1       69.53       69.11      6.76 o 
  16   1   1       22.45       21.85      4.59 o 
 -16   2   1      223.95      228.20     11.99 o 
 -15   2   1      160.81      156.36      9.58 o 
 -14   2   1       28.42       25.75      4.34 o 
 -13   2   1       26.31       26.81      3.35 o 
 -12   2   1      468.30      430.16     10.61 o 
 -11   2   1       37.13       40.14      2.89 o 
 -10   2   1      106.08      101.85      4.08 o 
  -9   2   1       69.74       71.57      3.29 o 
  -8   2   1       52.24       54.75      2.18 o 
  -7   2   1        2.25        3.87      1.01 o 
  -6   2   1     1920.56     2031.85     24.42 o 
  -5   2   1      665.15      725.47      8.64 o 
  -4   2   1      147.24      140.86      2.72 o 
  -3   2   1      461.21      468.77      3.80 o 
  -2   2   1      213.62      236.21      5.55 o 
  -1   2   1      733.44      652.48      7.30 o 
   0   2   1     2881.34     2793.55     65.16 o 
   1   2   1      206.37      230.12      3.34 o 
   2   2   1     2006.74     2121.97     35.53 o 
   3   2   1     2958.04     3213.26     73.41 o 
   4   2   1      742.22      780.01     14.32 o 
   5   2   1       34.08       39.42      2.48 o 
   6   2   1      446.79      438.49      9.87 o 
   7   2   1      774.54      762.29     11.19 o 
   8   2   1      253.56      244.41      6.50 o 
   9   2   1        0.01        0.64      1.49 o 
  10   2   1        0.49        0.09      1.65 o 
  11   2   1      300.79      279.90     11.80 o 
  12   2   1       66.31       69.51      5.99 o 
  13   2   1       13.17       12.31      3.32 o 
  14   2   1        8.75        8.26      3.20 o 
  15   2   1        0.16       -2.29      2.93 o 
  16   2   1      164.85      193.19     11.37 o 
 -16   3   1      328.74      351.37     14.86 o 
 -15   3   1        0.49        2.35      3.12 o 
 -14   3   1      106.93      109.21      6.23 o 
 -13   3   1      264.39      244.41      8.69 o 
 -12   3   1       34.23       37.06      3.09 o 
 -11   3   1       78.20       72.73      3.90 o 
 -10   3   1      181.09      168.99      5.44 o 
  -9   3   1       11.33       10.53      1.78 o 
  -8   3   1        3.55        6.23      1.44 o 
  -7   3   1      222.69      243.50      5.51 o 
  -6   3   1        5.16        3.26      0.98 o 
  -5   3   1       54.54       53.28      2.09 o 
  -4   3   1       80.47       95.92      2.08 o 
  -3   3   1       68.46       78.52      1.86 o 
  -2   3   1       46.14       54.76      1.45 o 
  -1   3   1     1079.17     1124.78     16.33 o 
   0   3   1      197.23      176.89      3.67 o 
   1   3   1       85.61       87.29      2.13 o 
   2   3   1      330.24      336.57      5.81 o 
   3   3   1       91.91       87.18      2.28 o 
   4   3   1      213.44      221.62      5.13 o 
   5   3   1     1882.87     2007.52     36.41 o 
   6   3   1      162.09      168.73      5.62 o 
   7   3   1       28.09       27.66      2.47 o 
   8   3   1      107.96      108.35      4.66 o 
   9   3   1       20.71       22.25      2.70 o 
  10   3   1        2.17        3.86      1.89 o 
  11   3   1       98.88      111.15      5.48 o 
  12   3   1      791.20      785.88     18.82 o 
  13   3   1       14.32       18.42      3.24 o 
  14   3   1       38.58       37.16      4.26 o 
  15   3   1       47.14       45.48      4.84 o 
  16   3   1       79.24       90.02      8.03 o 
 -15   4   1       98.33      102.03      6.59 o 
 -14   4   1       82.66       86.94      5.89 o 
 -13   4   1       22.80       27.56      3.08 o 
 -12   4   1       34.81       29.88      3.05 o 
 -11   4   1      115.76      113.48      4.93 o 
 -10   4   1      755.30      786.12     12.05 o 
  -9   4   1     1193.58     1235.78     22.45 o 
  -8   4   1      821.17      830.63     15.20 o 
  -7   4   1       50.89       50.48      2.88 o 
  -6   4   1        7.58        5.57      1.12 o 
  -5   4   1     1426.81     1446.56     15.35 o 
  -4   4   1      129.29      121.76      2.63 o 
  -3   4   1       70.27       61.74      1.85 o 
  -2   4   1      158.16      177.20      2.99 o 
  -1   4   1      612.23      616.65      9.54 o 
   0   4   1      627.16      657.85      8.18 o 
   1   4   1     2230.39     2351.16     20.45 o 
   2   4   1       73.91       77.45      2.10 o 
   3   4   1      420.33      440.54      5.92 o 
   4   4   1       93.14      102.65      2.87 o 
   5   4   1      847.94      856.47      9.26 o 
   6   4   1      266.61      251.89      9.68 o 
   7   4   1       76.29       68.19      5.72 o 
   8   4   1        9.27        8.28      1.88 o 
   9   4   1      245.99      238.29      9.75 o 
  10   4   1      168.82      179.59      5.99 o 
  11   4   1      237.42      221.11      6.89 o 
  12   4   1       61.17       61.37      4.05 o 
  13   4   1       11.40       11.88      3.03 o 
  14   4   1       11.34       11.60      3.35 o 
  15   4   1        9.59       15.56      3.85 o 
 -15   5   1       22.43       27.96      8.15 o 
 -14   5   1        6.10        2.65      3.86 o 
 -13   5   1       33.01       31.12      5.02 o 
 -12   5   1       18.57       20.04      3.38 o 
 -11   5   1        3.53        6.02      2.39 o 
 -10   5   1        8.26        5.90      2.23 o 
  -9   5   1      109.01      103.54      5.44 o 
  -8   5   1        3.41        5.30      2.04 o 
  -7   5   1      477.77      482.77     10.52 o 
  -6   5   1        5.66        4.63      1.51 o 
  -5   5   1        4.69        5.81      1.47 o 
  -4   5   1      862.61      842.62     28.62 o 
  -3   5   1      198.27      191.69      4.86 o 
  -2   5   1        6.38        2.78      1.25 o 
  -1   5   1        4.21        6.14      1.38 o 
   0   5   1        7.41       13.74      1.68 o 
   1   5   1      108.50      108.88      3.20 o 
   2   5   1      535.09      551.98      7.10 o 
   3   5   1      811.13      861.65     15.53 o 
   4   5   1        5.77        9.25      1.60 o 
   5   5   1      294.86      313.81      8.10 o 
   6   5   1      100.84       95.71      3.88 o 
   7   5   1       80.93       80.45      4.16 o 
   8   5   1      587.18      583.09     10.16 o 
   9   5   1      260.37      267.74      7.23 o 
  10   5   1       17.02       20.39      2.65 o 
  11   5   1       31.52       33.93      3.24 o 
  12   5   1      185.78      176.21      6.73 o 
  13   5   1        7.92        9.46      3.18 o 
  14   5   1        8.12        8.47      4.11 o 
 -13   6   1        4.79        4.85      4.33 o 
 -12   6   1       41.21       47.69      6.08 o 
 -11   6   1        3.60        3.93      3.38 o 
 -10   6   1        3.62        5.02      3.15 o 
  -9   6   1       14.88       13.83      3.42 o 
  -8   6   1       31.45       27.28      4.20 o 
  -7   6   1      248.22      237.05     10.25 o 
  -6   6   1       97.99       93.87      6.54 o 
  -5   6   1      297.61      282.50     10.69 o 
  -4   6   1        9.02       11.14      2.34 o 
  -3   6   1       85.34       75.71      4.37 o 
  -2   6   1       20.48       24.28      2.33 o 
  -1   6   1      103.35      106.95      4.20 o 
   0   6   1      110.41      116.60      6.19 o 
   1   6   1       66.66       75.62      3.61 o 
   2   6   1      158.27      154.02      5.60 o 
   3   6   1      145.11      135.66      4.69 o 
   4   6   1      101.82       99.55      4.91 o 
   5   6   1      108.65      102.62      6.69 o 
   6   6   1       46.54       52.02      5.06 o 
   7   6   1      549.87      501.55     15.05 o 
   8   6   1       31.51       25.63      3.98 o 
   9   6   1       49.94       54.63      5.60 o 
  10   6   1       28.39       16.94      3.94 o 
  11   6   1       23.08       26.51      4.69 o 
  12   6   1        1.30        3.59      3.48 o 
  13   6   1       19.99       19.28      6.12 o 
 -12   7   1        3.48        4.25      4.13 o 
 -11   7   1        4.97        3.38      3.87 o 
 -10   7   1       23.71       26.22      4.94 o 
  -9   7   1      164.88      153.49      9.59 o 
  -8   7   1      476.41      453.27     15.62 o 
  -7   7   1        0.34        2.28      2.55 o 
  -6   7   1      120.38      106.22      7.51 o 
  -5   7   1       58.37       46.49      5.14 o 
  -4   7   1      298.01      296.66      9.02 o 
  -3   7   1       37.98       33.33      3.44 o 
  -2   7   1       38.61       30.23      3.29 o 
  -1   7   1        4.50        4.04      1.79 o 
   0   7   1        0.03        1.84      1.65 o 
   1   7   1       17.61       15.67      2.31 o 
   2   7   1       35.94       41.15      3.19 o 
   3   7   1       76.19       85.47      5.00 o 
   4   7   1       64.26       68.29      5.82 o 
   5   7   1       42.71       43.77      5.05 o 
   6   7   1      127.77      129.83      8.26 o 
   7   7   1       32.64       33.94      4.76 o 
   8   7   1       27.58       22.70      4.32 o 
   9   7   1       32.53       31.05      4.97 o 
  10   7   1       10.09        8.78      3.82 o 
  11   7   1       12.11       11.04      4.16 o 
 -10   8   1       18.67       18.58      4.69 o 
  -9   8   1      198.49      212.50     11.81 o 
  -8   8   1       90.01      101.09      8.32 o 
  -7   8   1       87.75       80.53      7.38 o 
  -6   8   1       56.57       56.43      6.30 o 
  -5   8   1       75.93       75.55      6.76 o 
  -4   8   1       25.24       25.10      4.44 o 
  -3   8   1        1.73        1.87      2.31 o 
  -2   8   1      257.07      224.02      8.41 o 
  -1   8   1       73.92       69.63      4.93 o 
   0   8   1      103.55       96.97      4.87 o 
   1   8   1       61.42       58.31      3.92 o 
   2   8   1       55.61       58.09      4.64 o 
   3   8   1      116.53      108.27      7.72 o 
   4   8   1       15.65       18.38      4.07 o 
   5   8   1       59.88       60.41      6.29 o 
   6   8   1      105.19       97.04      7.84 o 
   7   8   1        7.36        6.71      3.51 o 
   8   8   1       73.34       71.09      7.03 o 
   9   8   1      329.74      352.36     15.22 o 
  -7   9   1      111.25      111.31      8.95 o 
  -6   9   1       70.40       74.65      7.46 o 
  -5   9   1        1.87        2.25      3.58 o 
  -4   9   1       83.77       74.84      7.27 o 
  -3   9   1       88.39       96.35      7.98 o 
  -2   9   1      197.79      202.51      8.75 o 
  -1   9   1        9.80       12.47      3.35 o 
   0   9   1       39.21       36.88      5.59 o 
   1   9   1      206.65      190.17     10.42 o 
   2   9   1       78.44       76.11      7.11 o 
   3   9   1      302.68      302.82     13.37 o 
   4   9   1      121.82      113.05      8.67 o 
   5   9   1       10.27       11.11      4.25 o 
   6   9   1        7.89        2.88      3.65 o 
 -17   0   2       93.92      100.05     12.13 o 
 -16   0   2        1.88        6.46      5.22 o 
 -15   0   2       59.74       54.43      8.53 o 
 -14   0   2      192.41      179.74     13.78 o 
 -13   0   2       32.37       31.49      6.25 o 
 -12   0   2      556.98      552.98     21.41 o 
 -11   0   2      698.59      707.66     22.99 o 
 -10   0   2     1668.76     1637.53     21.87 o 
  -9   0   2     1449.33     1398.39     14.11 o 
  -8   0   2      392.85      374.93      7.49 o 
  -7   0   2      161.18      129.67      3.31 o 
  -6   0   2     6478.44     6527.27    178.45 o 
  -5   0   2     1215.15     1119.88     24.78 o 
  -4   0   2     2654.85     2730.86     69.01 o 
  -3   0   2       39.03       48.23      1.84 o 
  -2   0   2     4484.17     4086.35     35.73 o 
  -1   0   2     5447.38     4813.64     39.34 o 
   0   0   2       96.42       95.85      4.07 o 
   1   0   2     1393.56     1386.24     16.56 o 
   2   0   2     1473.63     1518.84     13.15 o 
   3   0   2     1561.11     1653.62     57.85 o 
   4   0   2     1460.74     1598.86     23.01 o 
   5   0   2      336.39      325.48      6.43 o 
   6   0   2     1658.09     1712.41     27.53 o 
   7   0   2      265.77      245.79      6.05 o 
   8   0   2        1.43        1.28      2.73 o 
   9   0   2       80.11       69.33      7.36 o 
  10   0   2       11.45       10.68      4.34 o 
  11   0   2     2467.00     2428.17     45.85 o 
  12   0   2        5.39        3.89      4.06 o 
  13   0   2       88.09       71.60      9.11 o 
  14   0   2      113.38      107.75     11.47 o 
  15   0   2       14.62       15.56      6.14 o 
  16   0   2        0.05       -0.59      4.83 o 
 -17   1   2        1.27        3.95      4.05 o 
 -16   1   2      186.87      192.87     11.07 o 
 -15   1   2      125.70      117.23      8.36 o 
 -14   1   2      254.72      254.16     11.44 o 
 -13   1   2      452.89      463.63     14.58 o 
 -12   1   2      281.88      289.24     11.06 o 
 -11   1   2       42.98       45.47      2.56 o 
 -10   1   2      357.91      331.67      5.99 o 
  -9   1   2      265.61      236.08      4.23 o 
  -8   1   2       39.79       31.01      1.64 o 
  -7   1   2       11.16       10.73      1.05 o 
  -6   1   2     1041.26     1122.71     13.21 o 
  -5   1   2      510.88      567.07     10.04 o 
  -4   1   2       36.97       30.78      1.38 o 
  -3   1   2     1504.57     1484.63     24.99 o 
  -2   1   2     1439.87     1380.05     35.95 o 
  -1   1   2      966.76      945.89     11.74 o 
   0   1   2    12859.28    11764.16    155.52 o 
   1   1   2     7351.06     7319.01    200.37 o 
   2   1   2     7166.72     7291.02    141.99 o 
   3   1   2     5517.50     5628.86     76.62 o 
   4   1   2     2839.67     3017.16     29.83 o 
   5   1   2        0.64        0.65      0.90 o 
   6   1   2       34.90       42.49      2.63 o 
   7   1   2      391.67      360.53      7.22 o 
   8   1   2      430.55      418.92     11.58 o 
   9   1   2        0.08        0.02      1.90 o 
  10   1   2       34.01       32.73      4.14 o 
  11   1   2        3.06        3.43      2.61 o 
  12   1   2       23.75       19.36      3.79 o 
  13   1   2       14.55       15.96      3.76 o 
  14   1   2        0.17       -0.01      2.62 o 
  15   1   2       11.26       11.28      3.78 o 
  16   1   2        3.67        6.47      3.60 o 
 -17   2   2       26.20       37.32      5.74 o 
 -16   2   2       59.23       72.71      7.16 o 
 -15   2   2       41.13       47.07      5.79 o 
 -14   2   2        0.94        1.62      2.89 o 
 -13   2   2        0.79       -0.22      2.15 o 
 -12   2   2      204.25      199.29      6.17 o 
 -11   2   2      383.63      350.79      9.07 o 
 -10   2   2      268.04      232.24     10.47 o 
  -9   2   2       36.98       45.24      2.27 o 
  -8   2   2      251.83      253.58      4.78 o 
  -7   2   2      236.81      238.18      4.44 o 
  -6   2   2     2189.81     2331.02     32.04 o 
  -5   2   2     1476.88     1654.35     19.64 o 
  -4   2   2      348.59      373.49      4.76 o 
  -3   2   2      121.25      120.93      2.71 o 
  -2   2   2     1730.29     1850.66     37.94 o 
  -1   2   2      864.75      861.85     19.20 o 
   0   2   2      105.01      111.48      2.27 o 
   1   2   2        0.10        0.95      0.61 o 
   2   2   2      372.40      366.80      4.97 o 
   3   2   2      446.68      446.83      6.16 o 
   4   2   2      407.91      425.31      6.55 o 
   5   2   2      851.24      876.70     16.28 o 
   6   2   2        4.40        5.87      1.56 o 
   7   2   2       86.39       86.59      3.93 o 
   8   2   2      377.19      361.15      8.69 o 
   9   2   2      257.85      248.07      7.09 o 
  10   2   2       51.87       43.15      4.61 o 
  11   2   2      350.04      323.13     11.76 o 
  12   2   2      157.16      143.89      8.40 o 
  13   2   2        2.06        1.65      2.92 o 
  14   2   2        0.67        0.57      3.22 o 
  15   2   2       22.14       24.63      5.03 o 
  16   2   2        0.12        0.82      3.35 o 
 -16   3   2      131.45      148.37      9.93 o 
 -15   3   2       58.69       52.56      6.05 o 
 -14   3   2       41.13       40.33      4.05 o 
 -13   3   2       17.48       21.61      2.75 o 
 -12   3   2       42.12       39.31      3.19 o 
 -11   3   2       66.95       66.02      3.74 o 
 -10   3   2       64.77       64.51      3.52 o 
  -9   3   2       23.50       25.16      2.27 o 
  -8   3   2       54.08       55.33      2.48 o 
  -7   3   2       25.18       23.25      1.67 o 
  -6   3   2     1483.39     1537.95     13.21 o 
  -5   3   2        7.06        6.27      1.13 o 
  -4   3   2       13.42       15.92      1.07 o 
  -3   3   2       20.80       23.07      1.18 o 
  -2   3   2       35.02       25.59      2.13 o 
  -1   3   2      958.37     1013.25     23.82 o 
   0   3   2        0.00        0.12      1.16 o 
   1   3   2      902.22      925.73     16.94 o 
   2   3   2      432.70      477.77      6.58 o 
   3   3   2      626.38      692.87     17.13 o 
   4   3   2      174.45      185.15      6.55 o 
   5   3   2      970.38      971.10     12.01 o 
   6   3   2      741.38      730.29     18.81 o 
   7   3   2       29.42       22.61      2.44 o 
   8   3   2        3.13        4.40      1.76 o 
   9   3   2      225.68      222.19      7.09 o 
  10   3   2      286.41      295.10      9.09 o 
  11   3   2      222.85      215.01      9.75 o 
  12   3   2      502.36      489.92     15.26 o 
  13   3   2       48.74       52.19      5.82 o 
  14   3   2        0.13        0.81      3.52 o 
  15   3   2       31.96       35.76      5.89 o 
 -15   4   2        0.63        0.22      3.47 o 
 -14   4   2       35.72       43.38      4.55 o 
 -13   4   2       14.63       14.00      2.57 o 
 -12   4   2       37.24       34.98      3.08 o 
 -11   4   2       17.94       18.60      2.46 o 
 -10   4   2      218.13      204.62      6.23 o 
  -9   4   2       55.68       49.72      3.14 o 
  -8   4   2       22.48       21.61      2.21 o 
  -7   4   2      160.80      150.93      3.96 o 
  -6   4   2      106.83      106.08      3.21 o 
  -5   4   2       65.72       66.11      2.46 o 
  -4   4   2       42.98       47.43      1.70 o 
  -3   4   2       67.05       68.39      1.93 o 
  -2   4   2       76.76       64.89      2.72 o 
  -1   4   2       24.15       23.04      1.87 o 
   0   4   2        3.50        0.26      1.25 o 
   1   4   2     1119.69     1275.38     17.65 o 
   2   4   2      132.90      146.45      3.09 o 
   3   4   2       58.05       62.61      2.46 o 
   4   4   2      208.43      208.67      5.79 o 
   5   4   2      443.41      438.36     13.29 o 
   6   4   2        0.38        0.00      1.47 o 
   7   4   2        2.23        3.00      1.82 o 
   8   4   2       33.09       35.98      3.26 o 
   9   4   2        0.51        0.66      2.01 o 
  10   4   2      110.47       93.47      5.23 o 
  11   4   2       59.31       62.28      4.58 o 
  12   4   2      215.65      234.38     10.82 o 
  13   4   2        0.28        1.72      3.25 o 
  14   4   2        7.40       13.25      3.51 o 
 -15   5   2        0.61        7.00      4.55 o 
 -14   5   2       16.71       16.62      3.69 o 
 -13   5   2        0.17        1.87      2.66 o 
 -12   5   2       55.08       62.87      4.95 o 
 -11   5   2       96.88      107.75      5.99 o 
 -10   5   2      337.98      323.52      9.75 o 
  -9   5   2        3.31        6.31      2.37 o 
  -8   5   2       13.51       17.57      3.16 o 
  -7   5   2     1507.64     1544.63     20.28 o 
  -6   5   2      152.64      160.53      6.07 o 
  -5   5   2      283.63      293.49     13.28 o 
  -4   5   2        0.14       -0.16      1.37 o 
  -3   5   2       86.97       84.45      3.37 o 
  -2   5   2        0.01        1.07      1.20 o 
  -1   5   2       15.23       25.96      2.13 o 
   0   5   2        1.44        3.41      1.28 o 
   1   5   2       11.30       12.26      1.64 o 
   2   5   2      599.80      617.50     20.05 o 
   3   5   2      247.60      256.64      6.64 o 
   4   5   2        0.04        0.71      1.45 o 
   5   5   2       45.89       48.44      5.00 o 
   6   5   2       11.36       14.48      2.99 o 
   7   5   2      173.34      162.03      7.77 o 
   8   5   2       65.56       61.42      5.25 o 
   9   5   2       98.17       95.81      6.63 o 
  10   5   2       75.81       67.84      4.91 o 
  11   5   2      136.78      142.61      7.06 o 
  12   5   2       20.62       22.53      3.59 o 
  13   5   2      144.13      153.94      9.89 o 
  14   5   2       14.84       11.48      4.65 o 
 -13   6   2        3.88        5.74      3.23 o 
 -12   6   2        1.35        4.60      2.87 o 
 -11   6   2        8.50        8.61      2.97 o 
 -10   6   2       58.31       59.74      4.82 o 
  -9   6   2        1.86        6.35      3.12 o 
  -8   6   2       65.88       65.17      4.65 o 
  -7   6   2      363.08      362.51     11.00 o 
  -6   6   2     1077.10     1127.21     54.34 o 
  -5   6   2      431.52      434.18     10.32 o 
  -4   6   2      683.75      658.42     12.58 o 
  -3   6   2      161.80      157.12      6.19 o 
  -2   6   2      411.91      389.09      7.84 o 
  -1   6   2       37.43       42.56      2.88 o 
   0   6   2        2.96        1.05      1.42 o 
   1   6   2      167.71      175.63      5.40 o 
   2   6   2        5.05        3.80      1.56 o 
   3   6   2      143.73      146.83      4.96 o 
   4   6   2      262.35      247.85     10.89 o 
   5   6   2        9.43        8.60      2.87 o 
   6   6   2       50.96       51.96      5.13 o 
   7   6   2       22.23       18.48      3.66 o 
   8   6   2        0.38       -1.29      2.83 o 
   9   6   2       31.89       45.11      5.40 o 
  10   6   2        8.07        6.63      3.37 o 
  11   6   2       13.53        9.29      3.93 o 
  12   6   2       35.71       32.77      5.46 o 
 -12   7   2        0.02        0.86      3.69 o 
 -11   7   2        1.85        2.15      3.79 o 
 -10   7   2        7.04       13.16      4.35 o 
  -9   7   2       31.57       27.78      4.72 o 
  -8   7   2       38.12       36.56      5.86 o 
  -7   7   2      248.54      243.28     11.30 o 
  -6   7   2       35.97       35.72      4.72 o 
  -5   7   2        0.53        2.46      2.19 o 
  -4   7   2      316.50      305.92      9.76 o 
  -3   7   2       74.10       73.60      4.82 o 
  -2   7   2       46.41       40.08      3.66 o 
  -1   7   2       12.84       13.82      2.22 o 
   0   7   2        2.04        2.11      1.76 o 
   1   7   2        5.40        5.51      1.90 o 
   2   7   2      174.91      155.17      5.59 o 
   3   7   2      194.75      175.94      7.83 o 
   4   7   2      137.48      114.72      7.50 o 
   5   7   2        5.53        3.72      2.86 o 
   6   7   2       10.79        8.45      3.21 o 
   7   7   2      265.14      254.87     11.83 o 
   8   7   2       20.05       20.56      4.28 o 
   9   7   2       11.39       18.50      4.32 o 
  10   7   2        5.87        5.68      3.45 o 
  11   7   2       36.12       40.81      5.93 o 
 -10   8   2      106.36      110.21      9.25 o 
  -9   8   2      174.31      184.55     11.07 o 
  -8   8   2       66.39       79.25      7.48 o 
  -7   8   2       26.61       30.64      4.96 o 
  -6   8   2       34.30       37.18      5.41 o 
  -5   8   2       57.28       66.20      8.94 o 
  -4   8   2      223.60      231.42      8.82 o 
  -3   8   2       19.48       20.73      4.15 o 
  -2   8   2      132.69      115.53      6.28 o 
  -1   8   2       10.74       12.89      2.89 o 
   0   8   2        0.17        3.01      2.30 o 
   1   8   2       12.02       16.77      2.53 o 
   2   8   2        7.67        5.27      3.06 o 
   3   8   2      154.45      157.44      9.22 o 
   4   8   2        1.36        5.18      3.33 o 
   5   8   2        2.28        2.33      2.99 o 
   6   8   2        8.39        7.68      3.64 o 
   7   8   2      135.31      121.71      8.99 o 
   8   8   2        2.45        4.46      3.51 o 
   9   8   2        0.19       -1.74      3.16 o 
  -7   9   2       29.25       28.22      5.26 o 
  -6   9   2       31.88       31.01      5.40 o 
  -5   9   2       10.08        7.82      3.88 o 
  -4   9   2       27.85       21.91      4.80 o 
  -3   9   2       19.82       22.67      3.77 o 
  -2   9   2        6.21        5.70      2.85 o 
  -1   9   2        4.91        5.38      2.99 o 
   0   9   2        5.45        1.73      2.74 o 
   1   9   2        4.74        6.64      5.07 o 
   2   9   2       10.65       16.55      4.29 o 
   3   9   2        2.64        3.32      3.49 o 
   4   9   2        9.05        8.93      4.01 o 
   5   9   2        3.44        3.95      3.57 o 
   6   9   2        3.64        6.64      4.02 o 
 -17   1   3        1.33        0.59      3.61 o 
 -16   1   3        1.98        3.29      3.52 o 
 -15   1   3        0.77        0.08      3.03 o 
 -14   1   3       33.72       34.32      4.88 o 
 -13   1   3      140.39      145.97      8.46 o 
 -12   1   3      299.42      277.54      7.07 o 
 -11   1   3      139.30      137.25      4.26 o 
 -10   1   3        0.02        0.80      1.01 o 
  -9   1   3        0.00       -0.15      0.95 o 
  -8   1   3       16.81       20.54      1.25 o 
  -7   1   3       21.97       35.20      4.36 o 
  -6   1   3     2200.00     2327.94     74.99 o 
  -5   1   3      145.98      150.61      3.07 o 
  -4   1   3       43.90       57.92      3.62 o 
  -3   1   3       93.59      107.42      3.69 o 
  -2   1   3       42.44       46.36      1.94 o 
  -1   1   3      216.01      201.27      7.52 o 
   0   1   3     1549.01     1591.55     23.04 o 
   1   1   3       24.72       22.59      1.55 o 
   2   1   3      269.22      286.96      4.49 o 
   3   1   3      561.31      601.08      6.70 o 
   4   1   3       29.94       31.72      1.82 o 
   5   1   3      120.77      128.33      3.22 o 
   6   1   3      248.76      247.08      6.40 o 
   7   1   3       24.76       25.26      2.37 o 
   8   1   3        7.36        9.62      1.92 o 
   9   1   3      102.63       95.26      6.21 o 
  10   1   3       82.65       80.60      6.10 o 
  11   1   3      112.49      102.37      7.01 o 
  12   1   3        0.13        1.48      2.61 o 
  13   1   3       71.05       69.71      6.62 o 
  14   1   3       68.16       57.23      6.41 o 
  15   1   3       47.45       45.46      6.10 o 
 -16   2   3       42.70       37.07      5.61 o 
 -15   2   3      182.76      177.60     10.22 o 
 -14   2   3      404.03      395.38     14.25 o 
 -13   2   3      400.72      384.50      8.93 o 
 -12   2   3       42.96       50.48      2.95 o 
 -11   2   3      314.18      301.66      7.33 o 
 -10   2   3      167.00      158.74      5.99 o 
  -9   2   3       10.21       11.16      1.51 o 
  -8   2   3        4.33        4.70      1.20 o 
  -7   2   3       14.31       13.63      1.45 o 
  -6   2   3        2.52        2.41      1.04 o 
  -5   2   3       51.82       65.51      2.40 o 
  -4   2   3      118.42      116.98      3.55 o 
  -3   2   3      387.11      430.21      7.81 o 
  -2   2   3      443.10      476.06     12.18 o 
  -1   2   3       51.88       60.68      2.37 o 
   0   2   3        7.35        3.91      0.93 o 
   1   2   3      103.31       86.68      2.49 o 
   2   2   3      298.93      290.57      4.73 o 
   3   2   3        0.56        2.40      1.08 o 
   4   2   3       85.00       93.04      2.83 o 
   5   2   3     4434.04     4702.86     53.98 o 
   6   2   3      643.46      649.63     13.29 o 
   7   2   3      337.51      343.78      7.93 o 
   8   2   3      187.02      179.63     14.41 o 
   9   2   3       64.57       62.00      3.94 o 
  10   2   3        4.54        2.82      2.62 o 
  11   2   3      108.18      112.90      7.41 o 
  12   2   3       13.16       14.47      3.70 o 
  13   2   3      223.24      215.26     10.98 o 
  14   2   3      454.66      450.35     16.40 o 
  15   2   3      179.27      162.43     10.50 o 
 -16   3   3        9.37       15.78      5.23 o 
 -15   3   3       11.07       12.15      4.03 o 
 -14   3   3        0.03        2.10      3.01 o 
 -13   3   3        2.39        4.44      2.47 o 
 -12   3   3        1.80        0.90      1.75 o 
 -11   3   3        7.35        6.48      1.88 o 
 -10   3   3       59.98       59.56      3.45 o 
  -9   3   3        0.75        0.72      1.22 o 
  -8   3   3       39.45       40.28      2.29 o 
  -7   3   3     1182.06     1220.95     14.80 o 
  -6   3   3        0.18        2.23      1.04 o 
  -5   3   3     1004.38     1118.50     15.49 o 
  -4   3   3      673.97      721.50     15.25 o 
  -3   3   3      205.86      233.68      4.78 o 
  -2   3   3        4.61        3.91      1.45 o 
  -1   3   3      101.26       95.37      2.53 o 
   0   3   3      133.34      148.45      3.49 o 
   1   3   3      680.56      698.40      8.19 o 
   2   3   3      227.40      245.80      6.09 o 
   3   3   3      638.83      678.96      7.20 o 
   4   3   3       11.38       14.74      1.48 o 
   5   3   3       22.66       24.01      2.36 o 
   6   3   3      403.04      394.69      8.47 o 
   7   3   3      285.20      265.01      7.31 o 
   8   3   3       23.94       19.86      2.58 o 
   9   3   3       56.13       51.99      3.86 o 
  10   3   3       71.03       76.67      4.72 o 
  11   3   3       19.58       14.56      3.58 o 
  12   3   3       80.05       76.56      6.66 o 
  13   3   3      270.75      264.05     12.25 o 
  14   3   3      161.94      158.71     10.13 o 
  15   3   3      175.39      201.03     11.77 o 
 -15   4   3      158.69      204.21     16.27 o 
 -14   4   3      127.82      140.39      7.37 o 
 -13   4   3       52.29       55.27      4.65 o 
 -12   4   3       17.74       20.25      3.02 o 
 -11   4   3      537.60      516.46     12.20 o 
 -10   4   3       17.23       17.00      2.75 o 
  -9   4   3      326.81      324.54      9.09 o 
  -8   4   3       74.14       67.72      3.47 o 
  -7   4   3      209.66      209.57      5.69 o 
  -6   4   3       36.09       34.53      2.48 o 
  -5   4   3       76.40       69.63      3.23 o 
  -4   4   3      214.18      199.10      4.62 o 
  -3   4   3       11.79       12.22      1.87 o 
  -2   4   3       42.48       46.37      3.06 o 
  -1   4   3      308.45      286.92      6.98 o 
   0   4   3        0.02        0.56      1.31 o 
   1   4   3       85.44       93.24      3.99 o 
   2   4   3        7.84       13.37      1.44 o 
   3   4   3       72.39       70.80      2.77 o 
   4   4   3       64.24       67.67      3.44 o 
   5   4   3      550.87      542.73     32.32 o 
   6   4   3        0.97       -0.29      1.58 o 
   7   4   3       22.02       21.71      2.66 o 
   8   4   3      124.67      118.22      5.67 o 
   9   4   3       22.46       24.11      3.08 o 
  10   4   3       18.26       22.55      3.18 o 
  11   4   3       24.79       23.64      4.18 o 
  12   4   3      403.86      391.26     14.20 o 
  13   4   3        5.46        5.11      3.72 o 
  14   4   3        0.05       -1.39      3.85 o 
 -14   5   3       30.74       38.60      4.63 o 
 -13   5   3       24.84       23.17      3.84 o 
 -12   5   3      131.16      148.17      7.31 o 
 -11   5   3        4.53        3.99      2.41 o 
 -10   5   3       14.29       17.34      2.94 o 
  -9   5   3        1.01        0.48      1.93 o 
  -8   5   3        0.79        0.75      1.92 o 
  -7   5   3      758.46      790.74     40.31 o 
  -6   5   3      109.67      107.57      4.38 o 
  -5   5   3      183.66      195.30      6.65 o 
  -4   5   3       11.80       11.30      2.13 o 
  -3   5   3       23.08       24.64      2.11 o 
  -2   5   3        6.96        7.73      1.54 o 
  -1   5   3       35.13       35.95      3.00 o 
   0   5   3       14.16       15.21      2.16 o 
   1   5   3       91.38       97.61      4.51 o 
   2   5   3      389.94      394.86      9.20 o 
   3   5   3      116.19      130.92      5.94 o 
   4   5   3      180.98      176.08     13.74 o 
   5   5   3       41.55       47.24      4.45 o 
   6   5   3       60.54       66.05      5.19 o 
   7   5   3      473.62      469.63     13.48 o 
   8   5   3       23.86       24.32      3.90 o 
   9   5   3       26.70       22.56      3.91 o 
  10   5   3      185.58      203.39     10.00 o 
  11   5   3       26.68       26.26      4.64 o 
  12   5   3       10.08       10.93      5.68 o 
  13   5   3        1.00        3.29      5.48 o 
 -13   6   3       18.13       14.40      3.63 o 
 -12   6   3       38.32       46.07      4.81 o 
 -11   6   3       29.12       29.44      3.85 o 
 -10   6   3       41.27       47.64      4.49 o 
  -9   6   3        0.01        1.52      2.11 o 
  -8   6   3      107.93      113.04      7.84 o 
  -7   6   3     1024.91     1032.06     33.43 o 
  -6   6   3      146.75      138.15      6.15 o 
  -5   6   3        9.58       10.06      2.35 o 
  -4   6   3       25.06       26.31      3.07 o 
  -3   6   3      422.93      421.26     10.26 o 
  -2   6   3      391.13      411.61      8.28 o 
  -1   6   3      881.94      827.77     11.83 o 
   0   6   3       94.06       93.15      4.12 o 
   1   6   3       45.82       54.20      3.31 o 
   2   6   3       17.38       15.81      1.89 o 
   3   6   3       38.22       34.36      3.30 o 
   4   6   3      596.96      628.96     20.09 o 
   5   6   3       52.98       62.05      5.33 o 
   6   6   3       11.92       17.00      4.13 o 
   7   6   3       23.41       26.56      5.79 o 
   8   6   3        2.98        6.87      4.26 o 
   9   6   3       53.39       60.90      6.17 o 
  10   6   3       31.87       42.62      5.77 o 
  11   6   3        2.63        6.21      3.84 o 
  12   6   3        0.40        0.69      5.35 o 
 -12   7   3        0.00       -2.24      3.68 o 
 -11   7   3       77.26       91.48      8.23 o 
 -10   7   3      167.97      165.22     10.32 o 
  -9   7   3       37.22       42.70      5.69 o 
  -8   7   3       33.91       28.68      4.76 o 
  -7   7   3       43.77       46.03      5.48 o 
  -6   7   3      369.64      391.29     14.12 o 
  -5   7   3      608.28      611.11     13.57 o 
  -4   7   3      817.37      792.99     15.32 o 
  -3   7   3      399.72      399.48     10.80 o 
  -2   7   3      294.70      293.16      9.18 o 
  -1   7   3        8.79        7.61      2.35 o 
   0   7   3      180.22      185.61      6.18 o 
   1   7   3      222.41      214.00      6.63 o 
   2   7   3      347.89      335.35      9.40 o 
   3   7   3      137.96      124.33      6.15 o 
   4   7   3       64.11       68.29      6.03 o 
   5   7   3        0.71        3.38      2.72 o 
   6   7   3        6.91       10.02      3.33 o 
   7   7   3      155.72      148.88     14.33 o 
   8   7   3       52.30       46.12      5.73 o 
   9   7   3       11.53       18.61      4.45 o 
  10   7   3       35.65       41.00      5.92 o 
  -9   8   3       20.59       15.85      5.07 o 
  -8   8   3       42.96       44.44      5.73 o 
  -7   8   3       34.14       31.95      5.24 o 
  -6   8   3       22.56       22.05      4.51 o 
  -5   8   3        7.41        6.65      3.53 o 
  -4   8   3      160.77      163.69      7.62 o 
  -3   8   3      197.57      203.33      8.36 o 
  -2   8   3      106.53      107.11      6.15 o 
  -1   8   3        0.10        1.02      2.22 o 
   0   8   3        2.65        3.39      2.27 o 
   1   8   3        2.12        3.68      1.96 o 
   2   8   3        9.94        9.35      2.80 o 
   3   8   3       29.98       23.19      4.38 o 
   4   8   3      166.75      154.49      9.88 o 
   5   8   3      112.23      104.21     12.26 o 
   6   8   3       49.07       42.38      5.69 o 
   7   8   3        0.55        2.59      3.38 o 
   8   8   3       57.86       57.19      8.52 o 
  -6   9   3        7.04       13.05      4.14 o 
  -5   9   3        9.27        9.70      4.87 o 
  -4   9   3       16.77       21.24      4.77 o 
  -3   9   3       50.83       62.26      5.39 o 
  -2   9   3      235.19      236.32      9.66 o 
  -1   9   3        4.67        7.14      3.02 o 
   0   9   3       22.86       25.29      3.94 o 
   1   9   3        9.95       11.37      5.75 o 
   2   9   3        2.80        4.56      4.39 o 
   3   9   3        7.36        6.80      3.94 o 
   4   9   3        7.20        3.75      3.84 o 
 -17   0   4      144.50      172.14     15.55 o 
 -16   0   4      125.32      145.93     13.79 o 
 -15   0   4        2.91        3.54      4.50 o 
 -14   0   4       42.85       38.01      7.15 o 
 -13   0   4       80.88       78.63      8.90 o 
 -12   0   4      222.51      216.50     25.85 o 
 -11   0   4     1540.12     1499.34     88.25 o 
 -10   0   4     1620.27     1625.95     94.97 o 
  -9   0   4      161.55      150.04      5.01 o 
  -8   0   4      222.76      233.87      8.60 o 
  -7   0   4      333.49      333.20      7.34 o 
  -6   0   4     1419.40     1467.28     53.52 o 
  -5   0   4      428.93      445.01     41.46 o 
  -4   0   4       18.34        9.00      2.00 o 
  -3   0   4       56.26       67.81      5.38 o 
  -2   0   4      165.33      180.83      8.36 o 
  -1   0   4      752.46      678.79     15.77 o 
   0   0   4     4504.81     4629.57     45.96 o 
   1   0   4      456.83      454.86     12.48 o 
   2   0   4      358.39      349.50      8.01 o 
   3   0   4      137.52      132.14      5.08 o 
   4   0   4        9.58       10.36      2.06 o 
   5   0   4      635.57      678.67     13.87 o 
   6   0   4      113.83      124.58      5.23 o 
   7   0   4       75.47       80.80      7.72 o 
   8   0   4      189.71      188.64     11.95 o 
   9   0   4        3.24        6.09      4.18 o 
  10   0   4       49.27       43.57      6.82 o 
  11   0   4       56.26       55.39      8.06 o 
  12   0   4        4.45        2.18      3.99 o 
  13   0   4        3.59        2.26      5.03 o 
  14   0   4        3.39        6.67      5.38 o 
  15   0   4       41.39       46.15      9.05 o 
 -17   1   4       94.33      113.97      9.23 o 
 -16   1   4       83.07      103.39      8.37 o 
 -15   1   4        8.49       15.18      3.84 o 
 -14   1   4       37.57       35.43      4.99 o 
 -13   1   4      123.01      121.69      6.07 o 
 -12   1   4        2.34        1.26      1.84 o 
 -11   1   4      927.59      852.03     12.84 o 
 -10   1   4       14.87       13.11      1.71 o 
  -9   1   4        0.02        1.77      1.08 o 
  -8   1   4        1.66        1.38      0.96 o 
  -7   1   4        0.02        0.57      0.88 o 
  -6   1   4     1403.54     1454.38     34.89 o 
  -5   1   4      711.56      746.59     20.07 o 
  -4   1   4      720.30      737.86     25.96 o 
  -3   1   4      891.54      853.81     13.31 o 
  -2   1   4     1713.07     1686.67     18.79 o 
  -1   1   4      508.47      514.31      9.87 o 
   0   1   4     1158.07     1140.81     14.68 o 
   1   1   4     1074.68     1075.01     15.86 o 
   2   1   4      188.95      178.13      4.12 o 
   3   1   4       24.22       28.25      1.92 o 
   4   1   4      160.57      163.01      4.04 o 
   5   1   4     1768.55     1890.91     21.98 o 
   6   1   4      357.88      351.76      7.81 o 
   7   1   4      376.21      389.61     20.11 o 
   8   1   4      178.43      180.32      8.29 o 
   9   1   4       35.01       31.39      7.29 o 
  10   1   4      296.07      272.92     11.06 o 
  11   1   4      125.45      109.89      7.62 o 
  12   1   4      194.61      180.01      9.98 o 
  13   1   4       16.03       16.58      4.29 o 
  14   1   4        1.33        2.21      3.58 o 
  15   1   4       26.68       22.64      4.86 o 
 -16   2   4       68.85       68.16      7.14 o 
 -15   2   4       12.44       11.72      3.92 o 
 -14   2   4        0.20        0.38      2.86 o 
 -13   2   4        0.05        1.75      1.88 o 
 -12   2   4       20.29       21.60      2.30 o 
 -11   2   4      395.72      391.04      9.63 o 
 -10   2   4       21.01       19.75      1.81 o 
  -9   2   4       86.73       91.46      3.81 o 
  -8   2   4      443.04      436.53     12.75 o 
  -7   2   4      129.09      122.31      3.34 o 
  -6   2   4     1142.90     1083.55     24.98 o 
  -5   2   4      474.81      552.02     15.95 o 
  -4   2   4     1348.63     1501.27     43.00 o 
  -3   2   4     1523.08     1596.41     20.80 o 
  -2   2   4     1339.45     1380.32     12.46 o 
  -1   2   4     2077.17     2161.48     21.43 o 
   0   2   4       39.63       53.59      3.53 o 
   1   2   4      152.23      162.35      4.44 o 
   2   2   4      416.24      432.11      7.24 o 
   3   2   4      526.09      544.34      7.37 o 
   4   2   4      156.47      141.95      3.85 o 
   5   2   4      993.90      989.50     13.22 o 
   6   2   4       13.34       11.95      2.13 o 
   7   2   4        0.49        0.90      1.62 o 
   8   2   4        1.04        2.37      1.89 o 
   9   2   4       66.20       64.80      5.61 o 
  10   2   4       40.14       40.30      4.88 o 
  11   2   4       39.17       34.73      4.74 o 
  12   2   4        0.16        0.87      3.09 o 
  13   2   4       34.94       41.09      5.81 o 
  14   2   4       80.77       79.94      7.65 o 
 -16   3   4       36.19       43.68      5.88 o 
 -15   3   4      106.39      108.21      8.31 o 
 -14   3   4       46.84       48.86      3.92 o 
 -13   3   4       30.67       33.34      2.91 o 
 -12   3   4       46.53       33.21      2.67 o 
 -11   3   4       22.19       25.73      2.37 o 
 -10   3   4       38.24       37.80      3.39 o 
  -9   3   4      237.77      246.91      6.46 o 
  -8   3   4      105.98      107.94      3.70 o 
  -7   3   4      147.72      140.57      4.03 o 
  -6   3   4       21.21       21.02      1.76 o 
  -5   3   4      158.53      167.11      5.08 o 
  -4   3   4      346.80      352.45      7.89 o 
  -3   3   4      297.51      304.69      7.24 o 
  -2   3   4      139.98      141.34      6.08 o 
  -1   3   4        1.49        1.89      1.09 o 
   0   3   4      649.74      645.94      7.70 o 
   1   3   4       12.00       11.53      1.44 o 
   2   3   4      203.92      210.85      4.49 o 
   3   3   4      106.21      108.58      3.48 o 
   4   3   4      249.52      252.16      5.26 o 
   5   3   4      352.04      330.19      7.86 o 
   6   3   4       17.41       19.86      2.54 o 
   7   3   4       63.54       57.83      3.89 o 
   8   3   4       39.90       35.29      3.38 o 
   9   3   4       52.55       54.01      4.10 o 
  10   3   4      237.60      201.89      9.72 o 
  11   3   4        4.10        4.79      3.24 o 
  12   3   4       44.96       50.89      5.94 o 
  13   3   4      124.99      125.09      9.07 o 
  14   3   4      118.96      110.77      8.97 o 
 -15   4   4       24.55       23.14      3.84 o 
 -14   4   4       27.40       26.27      4.90 o 
 -13   4   4       33.62       37.19      5.04 o 
 -12   4   4       66.19       67.64      5.05 o 
 -11   4   4        0.44        4.10      2.25 o 
 -10   4   4      228.69      212.98     11.39 o 
  -9   4   4        0.27        4.52      2.08 o 
  -8   4   4       17.87       17.89      2.23 o 
  -7   4   4      400.00      394.30      8.17 o 
  -6   4   4      121.80      130.55      4.68 o 
  -5   4   4        1.10        4.05      1.65 o 
  -4   4   4       16.05       13.72      2.16 o 
  -3   4   4       42.50       44.44      3.18 o 
  -2   4   4        8.29        3.70      1.60 o 
  -1   4   4        1.08        5.70      1.71 o 
   0   4   4        6.70        9.69      1.89 o 
   1   4   4       16.12       14.87      3.89 o 
   2   4   4      462.62      477.67     10.59 o 
   3   4   4      135.73      141.68      4.23 o 
   4   4   4       61.89       64.77      4.89 o 
   5   4   4       28.33       28.69      2.84 o 
   6   4   4        1.69        2.48      1.87 o 
   7   4   4      126.10      114.11      5.38 o 
   8   4   4       36.46       37.58      3.56 o 
   9   4   4       15.80       15.04      2.82 o 
  10   4   4        3.52        4.47      2.49 o 
  11   4   4       26.00       34.03      5.05 o 
  12   4   4       56.03       55.77      6.30 o 
  13   4   4       14.22       15.63      4.53 o 
 -14   5   4        2.71        3.92      3.35 o 
 -13   5   4      150.51      174.13      8.35 o 
 -12   5   4      141.54      144.89      7.42 o 
 -11   5   4      135.57      144.33      7.14 o 
 -10   5   4      131.98      140.33      6.82 o 
  -9   5   4      119.90      112.43      6.72 o 
  -8   5   4      136.67      133.27      6.06 o 
  -7   5   4        4.88        2.85      2.34 o 
  -6   5   4        4.33        4.75      1.91 o 
  -5   5   4      333.75      324.39      8.88 o 
  -4   5   4      252.80      239.45      7.57 o 
  -3   5   4      580.14      580.46     11.58 o 
  -2   5   4      344.80      334.57      8.71 o 
  -1   5   4        4.74        4.90      1.92 o 
   0   5   4       44.64       45.05      3.41 o 
   1   5   4     1052.02     1108.31     20.34 o 
   2   5   4       80.05       74.61      4.16 o 
   3   5   4       80.67       77.21      7.78 o 
   4   5   4      134.64      143.39      7.43 o 
   5   5   4        0.05       -0.38      2.36 o 
   6   5   4      155.34      160.59      8.22 o 
   7   5   4       68.94       73.00      5.90 o 
   8   5   4       25.62       29.87      4.27 o 
   9   5   4       51.33       59.64      5.82 o 
  10   5   4        0.02        4.66      3.06 o 
  11   5   4       10.62       10.64      6.06 o 
  12   5   4        0.04        0.92      5.23 o 
 -13   6   4       28.72       36.07      4.72 o 
 -12   6   4       78.02       89.66      6.39 o 
 -11   6   4       24.12       25.53      3.84 o 
 -10   6   4       60.52       57.82      4.89 o 
  -9   6   4      146.16      153.25      7.84 o 
  -8   6   4       36.37       40.65      5.09 o 
  -7   6   4      391.18      406.69     10.90 o 
  -6   6   4        1.50        3.67      2.18 o 
  -5   6   4      162.50      155.01      6.70 o 
  -4   6   4     1218.05     1238.96     18.50 o 
  -3   6   4     1133.05     1187.34     19.05 o 
  -2   6   4      175.58      179.94      6.99 o 
  -1   6   4      193.03      189.16      5.90 o 
   0   6   4       68.85       73.99      4.58 o 
   1   6   4        3.55        2.47      2.60 o 
   2   6   4        5.34        5.95      2.16 o 
   3   6   4       39.36       40.93      4.56 o 
   4   6   4      189.84      188.06      8.93 o 
   5   6   4      370.41      370.15     22.67 o 
   6   6   4       62.81       51.71      5.19 o 
   7   6   4      226.64      210.71     10.04 o 
   8   6   4        3.65        2.53      2.85 o 
   9   6   4       15.37       20.82      4.21 o 
  10   6   4        5.45       11.19      4.06 o 
  11   6   4       13.07       22.76      6.77 o 
 -11   7   4        0.14       -1.68      3.27 o 
 -10   7   4        2.22        1.24      3.16 o 
  -9   7   4        3.59        3.84      3.69 o 
  -8   7   4        7.53        7.54      3.64 o 
  -7   7   4       45.13       51.56      5.80 o 
  -6   7   4      213.70      223.16      8.62 o 
  -5   7   4       22.84       24.34      3.33 o 
  -4   7   4       25.45       26.34      3.26 o 
  -3   7   4      281.85      276.94     10.71 o 
  -2   7   4      526.97      514.11     14.98 o 
  -1   7   4       12.56       16.96      2.85 o 
   0   7   4       15.97       20.83      2.58 o 
   1   7   4        0.04        1.39      1.79 o 
   2   7   4       71.88       83.76      6.50 o 
   3   7   4       21.69       18.76      3.80 o 
   4   7   4       82.59       69.59      6.35 o 
   5   7   4       47.13       44.13      5.30 o 
   6   7   4       39.29       47.44      5.63 o 
   7   7   4       59.18       56.71      6.28 o 
   8   7   4        3.27        9.20      3.68 o 
   9   7   4       14.27       16.98      4.19 o 
  -9   8   4        1.21        2.03      3.74 o 
  -8   8   4       51.04       60.21      6.61 o 
  -7   8   4        0.97        4.69      3.21 o 
  -6   8   4       15.73       15.31      4.30 o 
  -5   8   4       22.12       22.49      3.72 o 
  -4   8   4       54.02       53.53      4.79 o 
  -3   8   4       11.43        9.34      2.91 o 
  -2   8   4      207.50      205.53      8.60 o 
  -1   8   4       88.39       92.01      5.86 o 
   0   8   4       36.48       40.24      4.11 o 
   1   8   4       42.45       52.00      5.81 o 
   2   8   4        0.29        3.79      3.14 o 
   3   8   4       17.16       18.11      4.06 o 
   4   8   4       45.79       44.78      5.55 o 
   5   8   4        6.09        9.73      3.54 o 
   6   8   4       22.59       22.80      4.66 o 
   7   8   4        7.04        9.22      3.86 o 
  -5   9   4        0.08       -0.92      3.30 o 
  -4   9   4       20.66       28.92      4.27 o 
  -3   9   4       21.02       26.58      4.11 o 
  -2   9   4        8.24        5.56      3.17 o 
  -1   9   4       23.21       27.04      4.05 o 
   0   9   4       11.93       10.27      3.88 o 
   1   9   4        0.14        2.42      3.50 o 
   2   9   4        0.22        3.49      4.90 o 
   3   9   4        0.05       -1.76      3.61 o 
 -16   1   5        0.00       -1.10      3.34 o 
 -15   1   5       41.30       47.53      5.91 o 
 -14   1   5       59.46       60.35      6.19 o 
 -13   1   5       60.64       62.14      4.63 o 
 -12   1   5       91.02       80.95      4.23 o 
 -11   1   5      512.09      498.67     13.64 o 
 -10   1   5       11.15       13.38      1.82 o 
  -9   1   5        4.81        5.30      1.40 o 
  -8   1   5       44.83       44.59      2.49 o 
  -7   1   5       39.90       43.11      2.38 o 
  -6   1   5        2.84        2.91      1.15 o 
  -5   1   5       32.12       32.33      3.67 o 
  -4   1   5       73.57       61.49      4.17 o 
  -3   1   5       63.05       50.23      3.78 o 
  -2   1   5        6.35       10.13      2.16 o 
  -1   1   5      199.70      223.86      7.28 o 
   0   1   5      358.06      368.60      9.16 o 
   1   1   5      571.90      595.64      9.34 o 
   2   1   5      521.98      532.30      7.83 o 
   3   1   5       42.40       45.37      2.48 o 
   4   1   5        0.16        1.46      1.18 o 
   5   1   5      592.19      588.45      8.91 o 
   6   1   5        8.83        9.49      1.99 o 
   7   1   5       16.25       18.63      2.52 o 
   8   1   5       16.82       17.10      3.56 o 
   9   1   5       11.55       13.50      3.39 o 
  10   1   5       18.88       16.79      3.88 o 
  11   1   5       59.03       58.61      6.14 o 
  12   1   5       14.81       15.31      4.39 o 
  13   1   5        0.58       -0.55      3.49 o 
  14   1   5        9.95       12.14      4.48 o 
 -16   2   5        8.37        4.55      3.48 o 
 -15   2   5       24.25       25.30      4.65 o 
 -14   2   5        5.27        6.04      2.57 o 
 -13   2   5      155.46      150.43      7.01 o 
 -12   2   5      186.33      160.25      5.98 o 
 -11   2   5      165.66      176.13      4.78 o 
 -10   2   5       15.62       15.97      1.79 o 
  -9   2   5        0.18        0.30      1.14 o 
  -8   2   5       88.12       81.55      3.05 o 
  -7   2   5        0.18       -0.19      0.99 o 
  -6   2   5      988.67      974.43     38.70 o 
  -5   2   5        1.38        0.63      1.15 o 
  -4   2   5      173.81      160.75      4.72 o 
  -3   2   5       86.17       69.62      4.51 o 
  -2   2   5        4.13        9.18      2.08 o 
  -1   2   5       70.68       69.65      4.37 o 
   0   2   5      148.58      156.50      6.26 o 
   1   2   5      469.67      506.22      8.64 o 
   2   2   5        9.23        7.94      1.64 o 
   3   2   5       93.19      106.29      3.70 o 
   4   2   5        2.72        3.25      1.29 o 
   5   2   5      264.88      277.74      7.52 o 
   6   2   5      693.39      675.61     17.74 o 
   7   2   5      117.08      115.23      5.35 o 
   8   2   5       21.35       22.35      3.91 o 
   9   2   5        4.40        7.19      3.12 o 
  10   2   5        2.80        0.61      2.88 o 
  11   2   5        2.31        2.56      3.19 o 
  12   2   5       43.45       38.30      5.62 o 
  13   2   5       48.66       47.21      6.18 o 
 -15   3   5        2.20        4.14      5.14 o 
 -14   3   5        1.51        3.53      2.17 o 
 -13   3   5       16.40       20.80      2.86 o 
 -12   3   5       50.29       47.27      3.24 o 
 -11   3   5      734.74      730.51     23.86 o 
 -10   3   5        0.95        1.74      1.30 o 
  -9   3   5       43.26       43.54      2.47 o 
  -8   3   5       43.43       38.45      2.32 o 
  -7   3   5       16.89       21.60      1.81 o 
  -6   3   5       22.10       21.83      1.88 o 
  -5   3   5      128.58      120.34      4.43 o 
  -4   3   5       11.13       10.78      1.68 o 
  -3   3   5      112.62      121.45      4.30 o 
  -2   3   5       67.62       86.95      4.14 o 
  -1   3   5      166.74      147.41      5.25 o 
   0   3   5        6.34        0.78      1.06 o 
   1   3   5       91.16       74.74      3.49 o 
   2   3   5        5.01        5.54      1.56 o 
   3   3   5      251.69      246.31      5.64 o 
   4   3   5       15.43       18.85      2.48 o 
   5   3   5      784.25      786.20     17.01 o 
   6   3   5       17.81       15.24      2.54 o 
   7   3   5      503.23      470.80     10.76 o 
   8   3   5      650.36      637.38     12.94 o 
   9   3   5      319.43      305.72     11.85 o 
  10   3   5       44.20       36.46      5.01 o 
  11   3   5      103.72      107.93      7.98 o 
  12   3   5      110.06      117.07      8.74 o 
  13   3   5        1.24       -1.42      3.68 o 
 -15   4   5       16.98       16.62      3.69 o 
 -14   4   5        0.58        0.23      2.76 o 
 -13   4   5       24.25       31.17      3.44 o 
 -12   4   5       22.00       34.01      3.31 o 
 -11   4   5        2.13        4.71      1.99 o 
 -10   4   5       22.14       25.89      2.78 o 
  -9   4   5        2.57        2.15      1.55 o 
  -8   4   5       88.05       81.42      4.79 o 
  -7   4   5      122.52      121.78      6.81 o 
  -6   4   5       48.34       47.94      4.51 o 
  -5   4   5        0.19        2.55      2.21 o 
  -4   4   5        0.34       -0.68      1.28 o 
  -3   4   5       30.40       35.34      2.63 o 
  -2   4   5      374.06      401.03      8.06 o 
  -1   4   5     1238.31     1244.74     16.16 o 
   0   4   5      336.89      328.86      8.09 o 
   1   4   5      985.02     1002.42     13.95 o 
   2   4   5        7.80        8.53      1.71 o 
   3   4   5      191.40      200.86      8.60 o 
   4   4   5       50.92       51.80      4.86 o 
   5   4   5      100.41      107.61      9.35 o 
   6   4   5       20.79       22.14      3.76 o 
   7   4   5       25.09       28.99      4.21 o 
   8   4   5       76.06       76.48      6.24 o 
   9   4   5       63.79       56.81      5.64 o 
  10   4   5      113.04      114.95     11.90 o 
  11   4   5        2.59        6.72      5.45 o 
  12   4   5      139.07      142.42     13.98 o 
 -14   5   5        1.75        5.64      2.87 o 
 -13   5   5        0.15        5.55      2.64 o 
 -12   5   5       15.55        9.95      2.77 o 
 -11   5   5        0.35       -1.66      4.49 o 
 -10   5   5      228.10      225.90      8.85 o 
  -9   5   5        5.20        5.45      2.39 o 
  -8   5   5       20.64       16.74      2.91 o 
  -7   5   5      144.78      144.78      6.49 o 
  -6   5   5       23.33       22.58      3.01 o 
  -5   5   5      207.37      210.84      7.53 o 
  -4   5   5      155.39      150.54      6.38 o 
  -3   5   5      294.95      288.76      8.63 o 
  -2   5   5       54.98       52.23      3.88 o 
  -1   5   5      218.49      207.61      9.08 o 
   0   5   5       39.31       37.71      3.31 o 
   1   5   5      414.97      405.08      9.48 o 
   2   5   5       17.22       17.58      2.26 o 
   3   5   5       98.49      104.57      6.69 o 
   4   5   5       24.04       25.56      3.95 o 
   5   5   5      110.84      109.48      7.14 o 
   6   5   5       10.32       10.21      4.19 o 
   7   5   5        8.05        7.94      3.17 o 
   8   5   5      149.23      135.52      8.37 o 
   9   5   5       83.21       86.93      7.09 o 
  10   5   5        0.00        2.00      3.10 o 
  11   5   5        3.48        6.25      5.83 o 
 -12   6   5        0.48        2.01      3.09 o 
 -11   6   5       40.46       49.90      5.90 o 
 -10   6   5       84.70       91.68      7.76 o 
  -9   6   5       47.56       46.91      5.73 o 
  -8   6   5      301.82      300.86     12.71 o 
  -7   6   5        9.11       12.30      2.80 o 
  -6   6   5       28.55       32.86      3.59 o 
  -5   6   5        0.51        1.08      2.07 o 
  -4   6   5       51.36       47.99      4.09 o 
  -3   6   5      350.43      350.58     10.70 o 
  -2   6   5      327.01      323.87      9.65 o 
  -1   6   5      181.05      179.83      7.21 o 
   0   6   5       94.26      101.05      5.47 o 
   1   6   5       60.30       72.21      8.63 o 
   2   6   5        4.53        8.13      3.15 o 
   3   6   5      163.82      159.58      8.58 o 
   4   6   5      460.04      476.01     14.77 o 
   5   6   5       60.84       62.68      5.79 o 
   6   6   5        9.93       10.66      3.40 o 
   7   6   5       23.40       24.62      4.43 o 
   8   6   5       75.99       83.86      7.25 o 
   9   6   5       10.46        7.87      3.98 o 
  10   6   5      119.04      145.61     11.26 o 
 -11   7   5       14.07       13.99      4.78 o 
 -10   7   5      140.65      140.88      9.93 o 
  -9   7   5       18.53       19.31      4.67 o 
  -8   7   5       18.36       17.20      4.16 o 
  -7   7   5       33.98       37.51      5.43 o 
  -6   7   5       51.98       58.98      5.89 o 
  -5   7   5      306.21      306.40     10.29 o 
  -4   7   5        9.40       10.71      2.77 o 
  -3   7   5      168.53      183.59      7.89 o 
  -2   7   5      212.90      229.47      8.70 o 
  -1   7   5       94.86       94.79      5.64 o 
   0   7   5      337.97      342.04     12.13 o 
   1   7   5      500.19      501.16     22.95 o 
   2   7   5       79.70       90.13     10.33 o 
   3   7   5        9.97       17.63      5.71 o 
   4   7   5       28.12       42.20      7.57 o 
   5   7   5       62.63       50.52      8.28 o 
   6   7   5      194.75      186.72     15.20 o 
   7   7   5      250.50      248.44     17.50 o 
   8   7   5      131.89      134.60     13.35 o 
  -8   8   5       38.03       42.97      5.93 o 
  -7   8   5       39.76       47.41      5.97 o 
  -6   8   5       46.32       52.85      6.13 o 
  -5   8   5        3.00        4.49      2.74 o 
  -4   8   5       18.04       18.24      3.45 o 
  -3   8   5       65.58       66.97      5.49 o 
  -2   8   5       59.98       68.38      5.48 o 
  -1   8   5      502.37      529.18     23.03 o 
   0   8   5      366.26      382.40     36.48 o 
   1   8   5       59.03       55.56      8.90 o 
   2   8   5        0.02       -2.28      2.94 o 
   3   8   5       29.08       37.12      5.46 o 
   4   8   5       57.15       66.18      6.82 o 
   5   8   5        1.23        2.99      3.30 o 
 -16   0   6       84.68      117.73     12.86 o 
 -15   0   6        1.16       -2.41      4.16 o 
 -14   0   6       60.80       62.30      8.88 o 
 -13   0   6       92.28       95.00      6.91 o 
 -12   0   6      116.85      102.77      7.00 o 
 -11   0   6       25.99       40.45      4.47 o 
 -10   0   6     1445.40     1440.74     73.22 o 
  -9   0   6     1628.64     1599.66    146.28 o 
  -8   0   6     1299.00     1327.23     83.87 o 
  -7   0   6      623.88      624.31     40.67 o 
  -6   0   6     1156.32     1053.74     26.19 o 
  -5   0   6       96.17       78.97      7.29 o 
  -4   0   6      105.46       97.16      7.84 o 
  -3   0   6      627.85      595.86     18.67 o 
  -2   0   6      119.84      110.10      8.10 o 
  -1   0   6        0.37       -0.72      2.16 o 
   0   0   6      561.86      601.30     18.01 o 
   1   0   6      247.86      254.18     11.70 o 
   2   0   6       39.59       38.69      3.59 o 
   3   0   6      160.70      150.12     10.04 o 
   4   0   6       19.71       19.74      2.90 o 
   5   0   6        1.66        2.95      2.03 o 
   6   0   6      276.96      297.60     15.19 o 
   7   0   6       88.44      106.34      9.84 o 
   8   0   6      180.73      172.69     12.75 o 
   9   0   6      112.63      122.86     11.36 o 
  10   0   6      451.00      430.71     21.41 o 
  11   0   6       29.32       32.18      7.53 o 
  12   0   6       23.89       20.23      6.87 o 
  13   0   6       17.31       22.45      7.26 o 
 -16   1   6       20.80       25.57      4.78 o 
 -15   1   6        2.24        1.39      3.09 o 
 -14   1   6        7.49        7.85      2.72 o 
 -13   1   6        0.02        0.97      2.07 o 
 -12   1   6       19.96       18.27      2.53 o 
 -11   1   6       40.68       37.89      3.10 o 
 -10   1   6        0.15       -0.03      1.54 o 
  -9   1   6      200.69      202.04      5.37 o 
  -8   1   6      480.33      477.29     12.36 o 
  -7   1   6        0.32        2.98      1.48 o 
  -6   1   6       33.54       30.06      3.45 o 
  -5   1   6      900.29      760.56     78.48 o 
  -4   1   6      299.52      286.75      9.39 o 
  -3   1   6        0.17        0.07      1.66 o 
  -2   1   6      482.01      474.68     11.67 o 
  -1   1   6       89.85       77.91      4.85 o 
   0   1   6     2216.40     2321.33     35.10 o 
   1   1   6       17.65       13.74      1.98 o 
   2   1   6        1.36       -0.79      1.14 o 
   3   1   6       74.41       75.03      3.41 o 
   4   1   6      366.03      360.28      9.97 o 
   5   1   6      121.03      113.10      5.13 o 
   6   1   6      379.00      391.10      9.50 o 
   7   1   6        0.41        0.61      2.49 o 
   8   1   6      267.25      266.51     11.08 o 
   9   1   6       88.57       86.64      9.94 o 
  10   1   6        1.18        4.21      3.46 o 
  11   1   6       45.07       48.88      6.14 o 
  12   1   6        0.90        3.41      3.61 o 
  13   1   6       19.84       20.32      4.81 o 
 -15   2   6       43.76       58.31      6.45 o 
 -14   2   6       18.35       20.09      3.37 o 
 -13   2   6      181.58      188.29      8.05 o 
 -12   2   6      132.15      159.63      7.17 o 
 -11   2   6      238.32      223.31      7.70 o 
 -10   2   6       41.54       49.07      2.97 o 
  -9   2   6        2.71        3.53      1.49 o 
  -8   2   6       71.05       73.30      3.34 o 
  -7   2   6      447.89      409.00     14.90 o 
  -6   2   6       96.94       97.67      4.78 o 
  -5   2   6       94.01       86.83      6.34 o 
  -4   2   6        0.13       -1.24      1.53 o 
  -3   2   6       64.59       68.21      5.50 o 
  -2   2   6       31.71       29.62      4.01 o 
  -1   2   6       24.86       21.16      2.98 o 
   0   2   6      369.73      364.16     10.28 o 
   1   2   6        4.44        5.91      1.69 o 
   2   2   6       74.50       74.49      3.44 o 
   3   2   6      197.65      199.71      5.49 o 
   4   2   6        6.20       12.44      2.30 o 
   5   2   6      366.92      388.94      9.53 o 
   6   2   6       10.83       13.94      2.59 o 
   7   2   6       19.89       18.30      2.82 o 
   8   2   6       43.42       45.64      7.43 o 
   9   2   6       21.80       22.65      4.33 o 
  10   2   6      161.18      146.22      9.16 o 
  11   2   6        2.54        3.19      3.72 o 
  12   2   6       27.92       23.40      5.03 o 
 -15   3   6       58.20       62.59      6.65 o 
 -14   3   6       54.14       61.38      6.57 o 
 -13   3   6       17.49       16.00      3.14 o 
 -12   3   6        0.29        1.25      1.91 o 
 -11   3   6       38.90       43.25      3.05 o 
 -10   3   6      187.09      193.43      5.85 o 
  -9   3   6      125.16      131.90      4.75 o 
  -8   3   6      104.90      110.92      4.83 o 
  -7   3   6       42.44       38.95      2.98 o 
  -6   3   6      116.16      104.64      4.50 o 
  -5   3   6      146.89      155.69      5.35 o 
  -4   3   6      250.95      249.31      8.16 o 
  -3   3   6       60.15       65.19      4.96 o 
  -2   3   6        0.21        1.80      2.03 o 
  -1   3   6       75.27       63.54      5.25 o 
   0   3   6      391.44      430.37      8.78 o 
   1   3   6      101.46       98.52      4.41 o 
   2   3   6      659.35      670.41     11.16 o 
   3   3   6      146.49      148.51      4.86 o 
   4   3   6      132.62      123.95      5.55 o 
   5   3   6        0.27        0.50      2.00 o 
   6   3   6      106.84      105.62      5.51 o 
   7   3   6      120.12      116.56      5.88 o 
   8   3   6       88.38       90.83      5.48 o 
   9   3   6       99.02       92.49      7.18 o 
  10   3   6       62.10       64.18      6.53 o 
  11   3   6        2.42        3.57      3.70 o 
  12   3   6       99.57      100.03      8.49 o 
 -14   4   6        4.32        6.04      3.00 o 
 -13   4   6       21.59       31.14      3.58 o 
 -12   4   6       20.16       24.60      3.18 o 
 -11   4   6       75.54       68.36      4.51 o 
 -10   4   6       34.33       26.08      2.64 o 
  -9   4   6      501.07      442.60     10.59 o 
  -8   4   6      233.96      205.97      8.45 o 
  -7   4   6       12.68       17.85      2.41 o 
  -6   4   6        2.64        4.32      1.76 o 
  -5   4   6        0.04       -0.37      1.53 o 
  -4   4   6        0.03       -0.22      1.43 o 
  -3   4   6        5.74        4.58      1.68 o 
  -2   4   6       31.35       30.32      3.07 o 
  -1   4   6      121.60      109.56      5.18 o 
   0   4   6        3.08        3.45      2.61 o 
   1   4   6      424.74      418.49     11.99 o 
   2   4   6        1.10        2.65      1.98 o 
   3   4   6       14.82       14.32      3.37 o 
   4   4   6      209.01      210.20     12.12 o 
   5   4   6       25.86       21.54      3.85 o 
   6   4   6       35.64       38.19      4.66 o 
   7   4   6       29.01       34.34      4.65 o 
   8   4   6       10.84        9.04      3.42 o 
   9   4   6       45.45       33.68      7.46 o 
  10   4   6      122.53      120.02     12.70 o 
  11   4   6      110.07       96.21     11.95 o 
 -13   5   6        1.28        2.69      2.59 o 
 -12   5   6       33.50       39.52      4.03 o 
 -11   5   6       22.62       29.44      3.45 o 
 -10   5   6       27.68       29.25      4.47 o 
  -9   5   6      217.10      216.37     13.27 o 
  -8   5   6      143.69      134.01      5.81 o 
  -7   5   6      280.86      258.93      8.81 o 
  -6   5   6       36.69       39.36      3.28 o 
  -5   5   6       46.68       49.95      3.62 o 
  -4   5   6      108.60      103.12      4.85 o 
  -3   5   6       55.09       57.51      3.69 o 
  -2   5   6      182.93      179.47      7.03 o 
  -1   5   6      189.14      177.60      6.89 o 
   0   5   6      304.42      297.03      8.69 o 
   1   5   6      608.28      604.54     13.94 o 
   2   5   6      100.79       99.06      6.87 o 
   3   5   6      123.39      113.23      7.41 o 
   4   5   6      130.64      120.54      8.40 o 
   5   5   6        3.56        5.90      3.02 o 
   6   5   6      148.28      142.94      8.64 o 
   7   5   6       83.66       91.98      7.34 o 
   8   5   6      134.69      125.67      8.51 o 
   9   5   6      101.04      105.75      8.03 o 
  10   5   6       22.89       24.65      7.84 o 
 -12   6   6       85.06       76.57      6.26 o 
 -11   6   6        3.04        4.34      2.99 o 
 -10   6   6        0.13        1.62      2.30 o 
  -9   6   6       91.85       87.07      6.14 o 
  -8   6   6       41.20       44.44      5.44 o 
  -7   6   6        0.13        0.40      2.86 o 
  -6   6   6       40.25       42.09      5.29 o 
  -5   6   6        6.23        6.12      2.87 o 
  -4   6   6        3.36        5.15      1.99 o 
  -3   6   6       73.10       63.39      4.08 o 
  -2   6   6       64.26       67.46      4.17 o 
  -1   6   6       60.89       60.31      4.49 o 
   0   6   6        0.31        2.01      2.05 o 
   1   6   6      143.03      123.95     11.53 o 
   2   6   6       86.75       93.07      6.99 o 
   3   6   6        0.02        2.26      2.94 o 
   4   6   6       45.28       49.78      5.54 o 
   5   6   6        1.28        7.59      3.44 o 
   6   6   6       21.07       23.86      4.59 o 
   7   6   6       29.60       28.06      4.75 o 
   8   6   6       76.44       75.67      7.22 o 
   9   6   6        6.54        4.13      3.53 o 
  -9   7   6      106.76      109.52      8.80 o 
  -8   7   6        0.71        1.08      3.02 o 
  -7   7   6        2.85        5.37      2.94 o 
  -6   7   6        6.12       11.85      2.99 o 
  -5   7   6        6.88       11.96      3.07 o 
  -4   7   6      194.75      204.84      8.79 o 
  -3   7   6       29.09       41.60      5.52 o 
  -2   7   6      298.20      337.48     25.43 o 
  -1   7   6      142.52      150.81      7.20 o 
   0   7   6       42.62       46.07      8.17 o 
   1   7   6       80.86       90.49     13.98 o 
   2   7   6       29.75       34.50      5.14 o 
   3   7   6        1.65        3.30      4.56 o 
   4   7   6        8.50       13.73      5.76 o 
   5   7   6        1.44       -1.47      3.92 o 
   6   7   6        7.67        5.98      4.64 o 
   7   7   6       13.12        8.01      5.12 o 
  -6   8   6       23.50       26.03      4.14 o 
  -5   8   6        3.43        5.22      2.91 o 
  -4   8   6        8.78        9.73      3.36 o 
  -3   8   6       11.53        9.44      3.29 o 
  -2   8   6       99.49      114.22      7.02 o 
  -1   8   6        1.71        2.12      4.81 o 
   0   8   6        1.16        3.00      5.18 o 
   1   8   6        4.17        0.43      4.52 o 
   2   8   6        1.40        1.72      4.67 o 
   3   8   6       94.09      100.29      8.19 o 
 -15   1   7       28.62       30.53      5.12 o 
 -14   1   7       37.80       43.42      4.37 o 
 -13   1   7       93.57       97.48      5.19 o 
 -12   1   7       26.35       29.79      3.09 o 
 -11   1   7        2.37        2.23      1.76 o 
 -10   1   7      163.47      168.00      6.18 o 
  -9   1   7      303.93      307.35      7.99 o 
  -8   1   7      609.34      582.17     15.36 o 
  -7   1   7      332.60      319.75     11.21 o 
  -6   1   7      657.98      611.61     22.86 o 
  -5   1   7       13.63       16.61      2.98 o 
  -4   1   7      135.65      126.74      6.85 o 
  -3   1   7      140.31      125.21      8.44 o 
  -2   1   7       58.53       54.09      4.58 o 
  -1   1   7        9.35       12.99      2.74 o 
   0   1   7      283.43      278.65     13.93 o 
   1   1   7        0.55       -0.08      1.59 o 
   2   1   7       23.37       25.42      2.39 o 
   3   1   7      104.70      107.12      4.39 o 
   4   1   7       29.68       30.11      2.62 o 
   5   1   7       14.38       16.75      2.70 o 
   6   1   7      104.41      105.23      6.92 o 
   7   1   7       13.82       16.41      3.65 o 
   8   1   7       71.81       76.01      6.65 o 
   9   1   7       46.66       46.31      5.75 o 
  10   1   7       47.23       50.38      6.37 o 
  11   1   7       48.65       41.36      6.03 o 
  12   1   7       25.60       21.60      5.10 o 
 -15   2   7       46.53       55.88      5.12 o 
 -14   2   7        8.06       15.61      3.23 o 
 -13   2   7        7.75        5.87      2.65 o 
 -12   2   7      140.54      157.62      6.75 o 
 -11   2   7       30.50       38.31      3.23 o 
 -10   2   7      151.77      142.73      5.01 o 
  -9   2   7      118.80      114.95      5.73 o 
  -8   2   7       23.32       23.56      3.57 o 
  -7   2   7       18.55       19.47      3.28 o 
  -6   2   7       57.36       51.63      4.79 o 
  -5   2   7      349.60      323.97     11.19 o 
  -4   2   7       24.70       21.19      3.35 o 
  -3   2   7      155.60      137.13      8.79 o 
  -2   2   7       10.40        8.56      2.52 o 
  -1   2   7        6.27        5.06      2.17 o 
   0   2   7       21.71       19.18      2.59 o 
   1   2   7       70.46       72.46      4.12 o 
   2   2   7       66.10       66.54      3.59 o 
   3   2   7       66.82       66.69      3.61 o 
   4   2   7        9.45       11.80      2.49 o 
   5   2   7      347.42      346.47     11.64 o 
   6   2   7        6.92        7.67      2.52 o 
   7   2   7      181.91      175.39      9.24 o 
   8   2   7       48.24       49.41      5.73 o 
   9   2   7        0.10        2.18      3.39 o 
  10   2   7       47.61       54.17      6.47 o 
  11   2   7       24.35       26.27      5.23 o 
 -14   3   7        7.41       12.78      4.22 o 
 -13   3   7       38.32       39.08      5.39 o 
 -12   3   7        8.16       14.96      3.89 o 
 -11   3   7        1.10        1.24      1.86 o 
 -10   3   7        4.24        3.49      2.19 o 
  -9   3   7       19.75       15.78      2.72 o 
  -8   3   7      190.24      174.68      7.15 o 
  -7   3   7        7.14       11.91      2.45 o 
  -6   3   7       82.04       81.62      6.14 o 
  -5   3   7       17.73       15.04      3.29 o 
  -4   3   7      142.60      144.82      7.79 o 
  -3   3   7       21.64       27.82      3.83 o 
  -2   3   7       31.25       32.30      3.93 o 
  -1   3   7      467.29      423.67     12.60 o 
   0   3   7       66.45       75.04      5.48 o 
   1   3   7        1.16        2.20      2.05 o 
   2   3   7      364.42      357.24      7.91 o 
   3   3   7      669.05      695.58     13.22 o 
   4   3   7      210.01      217.69      7.68 o 
   5   3   7        0.84        1.67      2.32 o 
   6   3   7      308.13      311.49      9.59 o 
   7   3   7       14.28       18.11      3.29 o 
   8   3   7        1.64       -0.86      2.61 o 
   9   3   7        2.69        8.40      3.68 o 
  10   3   7       26.13       26.97      5.17 o 
  11   3   7       14.71        9.64      6.27 o 
 -13   4   7        3.52        6.86      3.68 o 
 -12   4   7       24.14       32.96      3.62 o 
 -11   4   7      130.87      126.46      7.55 o 
 -10   4   7        0.00        0.77      1.99 o 
  -9   4   7       76.88       75.34      4.51 o 
  -8   4   7       22.37       21.53      2.70 o 
  -7   4   7       37.44       45.17      3.60 o 
  -6   4   7       69.54       68.35      4.15 o 
  -5   4   7      340.15      315.81      9.66 o 
  -4   4   7       72.81       66.15      5.66 o 
  -3   4   7        5.73        7.51      2.70 o 
  -2   4   7       79.37       67.39      5.59 o 
  -1   4   7       41.57       40.93      4.51 o 
   0   4   7       43.03       39.50      4.43 o 
   1   4   7      300.65      288.41     10.57 o 
   2   4   7       78.07       74.64      6.19 o 
   3   4   7       33.02       29.97      4.47 o 
   4   4   7      114.89      124.00      7.99 o 
   5   4   7        2.53        4.41      3.02 o 
   6   4   7       94.44      101.27      7.49 o 
   7   4   7      129.61      136.07      8.67 o 
   8   4   7       25.77       36.21      5.10 o 
   9   4   7       21.78       13.75      5.94 o 
  10   4   7      486.36      477.88     25.12 o 
 -12   5   7       93.13      115.18      7.28 o 
 -11   5   7       12.93       15.13      3.50 o 
 -10   5   7       40.55       36.68      4.39 o 
  -9   5   7        0.04        0.99      2.07 o 
  -8   5   7       25.10       33.72      3.38 o 
  -7   5   7      217.94      191.49      7.10 o 
  -6   5   7      163.56      143.09      6.08 o 
  -5   5   7      121.85      126.49      5.64 o 
  -4   5   7       34.81       34.59      3.65 o 
  -3   5   7        0.99        2.45      2.00 o 
  -2   5   7       50.59       50.31      4.25 o 
  -1   5   7      558.85      530.85     15.36 o 
   0   5   7      113.60      112.13      7.30 o 
   1   5   7      179.86      148.08     12.47 o 
   2   5   7      120.30      119.86      7.96 o 
   3   5   7      131.38      130.01     10.93 o 
   4   5   7       41.65       41.78      5.31 o 
   5   5   7       71.82       72.75      6.61 o 
   6   5   7       16.50       14.56      4.00 o 
   7   5   7        0.38       -0.18      3.33 o 
   8   5   7        0.17        3.32      3.54 o 
   9   5   7       37.17       53.94      9.43 o 
 -10   6   7       47.54       58.03      5.36 o 
  -9   6   7       78.98       71.80      5.80 o 
  -8   6   7       55.72       46.56      4.08 o 
  -7   6   7       22.68       20.28      2.97 o 
  -6   6   7       95.85       83.20      5.02 o 
  -5   6   7      110.25      107.97      5.61 o 
  -4   6   7        0.93       -0.07      1.94 o 
  -3   6   7        0.94        2.67      2.24 o 
  -2   6   7      202.76      196.69      8.16 o 
  -1   6   7       13.86       17.36      3.01 o 
   0   6   7        1.81        2.21      2.28 o 
   1   6   7       76.07       77.78      9.86 o 
   2   6   7       81.28       70.14      6.56 o 
   3   6   7      193.71      196.01     10.57 o 
   4   6   7        0.43       -0.01      3.07 o 
   5   6   7       13.08       12.21      3.99 o 
   6   6   7        7.91       10.14      4.07 o 
   7   6   7        0.74        5.66      3.64 o 
  -8   7   7       94.60      101.99      7.02 o 
  -7   7   7        0.47        1.60      2.36 o 
  -6   7   7       12.21       12.47      2.94 o 
  -5   7   7       19.62       25.32      3.34 o 
  -4   7   7       14.86       17.67      2.98 o 
  -3   7   7       13.89       13.68      3.15 o 
  -2   7   7        0.05       -0.54      2.43 o 
  -1   7   7        0.16        4.05      2.73 o 
   0   7   7        7.59        5.29      5.21 o 
   1   7   7      124.62      147.09     15.18 o 
   2   7   7       25.78       32.05      5.10 o 
   3   7   7       51.53       55.55      6.48 o 
   4   7   7        2.41        3.55      3.58 o 
 -14   0   8       58.63       77.07     11.55 o 
 -13   0   8        4.45        9.33      3.62 o 
 -12   0   8        0.04       -0.01      2.73 o 
 -11   0   8      103.20      109.08     13.43 o 
 -10   0   8      263.65      249.92     15.67 o 
  -9   0   8       23.85       24.91      5.69 o 
  -8   0   8      160.13      145.01     11.67 o 
  -7   0   8        4.39        5.21      3.73 o 
  -6   0   8      227.15      211.72     13.56 o 
  -5   0   8       11.47       19.04      5.25 o 
  -4   0   8      626.88      572.25     21.69 o 
  -3   0   8      508.86      482.19     19.66 o 
  -2   0   8      343.85      348.04     16.47 o 
  -1   0   8       24.05       29.01      5.18 o 
   0   0   8       12.60       13.91      4.29 o 
   1   0   8      857.52      907.66     18.62 o 
   2   0   8      691.05      717.98     16.60 o 
   3   0   8      530.53      566.09     14.86 o 
   4   0   8      673.70      686.87     26.94 o 
   5   0   8      285.73      327.92     17.44 o 
   6   0   8      146.78      159.97     12.72 o 
   7   0   8       48.36       50.14      8.09 o 
   8   0   8      316.25      342.17     19.78 o 
   9   0   8       26.76       31.53      7.86 o 
  10   0   8       98.10       90.79     11.78 o 
 -14   1   8       24.04       39.50      4.40 o 
 -13   1   8       13.60       20.08      3.00 o 
 -12   1   8       16.73       15.38      2.68 o 
 -11   1   8       52.81       70.30      5.11 o 
 -10   1   8      284.76      258.00     11.31 o 
  -9   1   8        4.81       10.22      2.95 o 
  -8   1   8      101.89       97.44      6.90 o 
  -7   1   8      108.83      106.16      7.06 o 
  -6   1   8     3046.41     2907.49     36.48 o 
  -5   1   8       88.81       84.18      6.26 o 
  -4   1   8       67.08       63.43      5.46 o 
  -3   1   8       39.59       29.47      4.05 o 
  -2   1   8       63.25       69.46      5.61 o 
  -1   1   8      392.13      398.10     12.49 o 
   0   1   8       85.00       66.62      5.40 o 
   1   1   8       19.53       17.08      2.88 o 
   2   1   8        5.60        7.20      1.96 o 
   3   1   8       20.70       19.74      2.48 o 
   4   1   8      125.95      142.45      6.46 o 
   5   1   8        0.07       -1.20      1.97 o 
   6   1   8       21.81       19.73      3.97 o 
   7   1   8       60.23       63.37      6.20 o 
   8   1   8        4.55        6.27      3.59 o 
   9   1   8        3.32        4.24      4.21 o 
  10   1   8        8.30       10.45      4.53 o 
 -14   2   8       65.95       90.13      7.79 o 
 -13   2   8       71.96       91.00      7.64 o 
 -12   2   8       75.23       81.93      5.57 o 
 -11   2   8        4.50        7.40      3.39 o 
 -10   2   8        2.86        5.00      3.25 o 
  -9   2   8        0.27        1.46      3.02 o 
  -8   2   8        5.30        4.21      2.58 o 
  -7   2   8      219.01      215.79     10.03 o 
  -6   2   8        4.54        4.42      2.69 o 
  -5   2   8      260.99      261.97     10.75 o 
  -4   2   8       64.30       74.09      5.91 o 
  -3   2   8        6.67        6.60      2.63 o 
  -2   2   8       14.09       19.29      3.48 o 
  -1   2   8       13.88        9.92      2.81 o 
   0   2   8       12.89       16.74      2.75 o 
   1   2   8       61.82       69.32      4.43 o 
   2   2   8        7.49        5.10      1.88 o 
   3   2   8        4.91        8.79      2.45 o 
   4   2   8      289.71      304.67      9.44 o 
   5   2   8      125.56      126.09      6.38 o 
   6   2   8       83.77       74.20      6.47 o 
   7   2   8        2.90        3.56      3.34 o 
   8   2   8       38.29       31.01      5.16 o 
   9   2   8        2.40        3.60      4.21 o 
  10   2   8        4.78       10.90      4.45 o 
 -13   3   8       21.95       24.77      6.18 o 
 -12   3   8       84.54      100.64      7.91 o 
 -11   3   8        0.53        2.14      3.04 o 
 -10   3   8      115.90      107.31      7.77 o 
  -9   3   8        1.22        2.94      2.69 o 
  -8   3   8       42.14       33.56      4.50 o 
  -7   3   8      455.88      384.94     13.68 o 
  -6   3   8        1.11        0.37      2.27 o 
  -5   3   8       89.99       69.17      5.92 o 
  -4   3   8        0.00       -0.86      2.42 o 
  -3   3   8        0.62        1.08      2.34 o 
  -2   3   8        0.42        2.44      2.44 o 
  -1   3   8        1.71       -1.27      2.18 o 
   0   3   8      282.84      256.00     10.41 o 
   1   3   8        0.57        1.20      2.55 o 
   2   3   8      104.67       97.02      7.05 o 
   3   3   8       68.26       71.05      6.26 o 
   4   3   8      211.61      205.72     10.92 o 
   5   3   8       15.80       16.40      3.88 o 
   6   3   8        1.61        1.54      3.00 o 
   7   3   8        1.53        2.38      4.39 o 
   8   3   8        1.51       -2.08      4.00 o 
   9   3   8       12.90        5.72      5.25 o 
 -12   4   8       40.38       49.10      6.10 o 
 -11   4   8       27.32       30.66      3.98 o 
 -10   4   8       66.44       66.17      5.31 o 
  -9   4   8       21.67       20.18      3.32 o 
  -8   4   8       37.64       32.61      4.81 o 
  -7   4   8      155.30      136.94      8.70 o 
  -6   4   8       24.20       29.91      5.19 o 
  -5   4   8        0.12        0.86      2.51 o 
  -4   4   8       14.80       10.27      3.08 o 
  -3   4   8        0.00        0.07      2.37 o 
  -2   4   8       21.76       14.32      3.41 o 
  -1   4   8       35.32       34.46      4.56 o 
   0   4   8        5.62        4.38      2.88 o 
   1   4   8        6.21        7.71      2.98 o 
   2   4   8      180.75      170.77      9.43 o 
   3   4   8       70.83       73.68      6.68 o 
   4   4   8        1.18        0.72      3.09 o 
   5   4   8       65.58       60.65      6.34 o 
   6   4   8       16.55       20.01      4.32 o 
   7   4   8        6.49        6.55      3.80 o 
   8   4   8       19.48       27.44      7.40 o 
 -11   5   8       22.71       26.58      5.01 o 
 -10   5   8       11.05       13.39      2.85 o 
  -9   5   8      120.38      109.35      5.91 o 
  -8   5   8        8.93        9.54      2.68 o 
  -7   5   8       44.89       41.66      4.36 o 
  -6   5   8       59.19       54.25      5.83 o 
  -5   5   8       32.35       31.40      4.78 o 
  -4   5   8        2.46        2.10      2.87 o 
  -3   5   8       30.51       30.12      4.57 o 
  -2   5   8       46.50       52.37      5.58 o 
  -1   5   8      176.44      166.04      9.23 o 
   0   5   8       13.44       11.99      3.42 o 
   1   5   8      200.46      191.41     14.74 o 
   2   5   8       13.58       13.80      4.00 o 
   3   5   8        0.97        1.62      3.29 o 
   4   5   8        0.34       -1.22      3.11 o 
   5   5   8       44.95       37.95      5.53 o 
   6   5   8        1.39        2.92      3.54 o 
   7   5   8        0.10       -1.70      3.22 o 
  -9   6   8       46.00       45.98      4.34 o 
  -8   6   8        0.07        0.83      2.23 o 
  -7   6   8       11.19       16.65      2.97 o 
  -6   6   8      121.55      122.65      7.19 o 
  -5   6   8       74.47       73.46      5.65 o 
  -4   6   8       90.74       88.07      6.04 o 
  -3   6   8       79.70       77.16      7.03 o 
  -2   6   8      107.10      115.62      8.35 o 
  -1   6   8        8.57        9.29      3.58 o 
   0   6   8        1.18        3.58      4.75 o 
   1   6   8        2.12        2.75      6.39 o 
   2   6   8       11.01       12.10      4.04 o 
   3   6   8       12.73       16.72      4.49 o 
   4   6   8       88.12      100.16      8.31 o 
   5   6   8       79.48       86.67      7.89 o 
  -5   7   8       31.16       40.88      4.73 o 
  -4   7   8        0.02        3.79      2.93 o 
  -3   7   8       44.30       45.19      4.87 o 
  -2   7   8      100.07      116.50      7.14 o 
  -1   7   8        6.90        5.15      5.83 o 
   0   7   8       16.26       18.88      6.90 o 
   1   7   8       48.95       52.35      6.45 o 
 -13   1   9        2.49        3.13      3.27 o 
 -12   1   9       55.14       56.31      6.30 o 
 -11   1   9       18.60       19.51      4.30 o 
 -10   1   9        0.22        0.14      2.99 o 
  -9   1   9        0.00        2.19      2.89 o 
  -8   1   9        7.29       10.00      3.29 o 
  -7   1   9       15.68       16.80      3.56 o 
  -6   1   9        2.66        2.49      2.69 o 
  -5   1   9       96.87       90.25      6.96 o 
  -4   1   9        5.82        6.10      2.73 o 
  -3   1   9       36.62       32.93      4.52 o 
  -2   1   9       21.15       20.55      3.77 o 
  -1   1   9       76.26       71.64      6.00 o 
   0   1   9      110.89      101.59      5.60 o 
   1   1   9       31.80       35.95      3.23 o 
   2   1   9       12.81       14.71      2.47 o 
   3   1   9       36.71       42.63      4.08 o 
   4   1   9       60.01       65.71      4.88 o 
   5   1   9      163.62      158.52      9.26 o 
   6   1   9       24.26       30.09      5.12 o 
   7   1   9        1.15        2.54      3.43 o 
   8   1   9        3.42        3.58      3.88 o 
 -12   2   9        0.34        3.26      3.19 o 
 -11   2   9        0.24        4.20      3.18 o 
 -10   2   9       29.46       27.93      4.68 o 
  -9   2   9        7.00        8.56      3.37 o 
  -8   2   9       41.69       46.80      5.45 o 
  -7   2   9       17.27       15.43      3.72 o 
  -6   2   9       19.10       22.59      4.09 o 
  -5   2   9      383.38      334.26     12.96 o 
  -4   2   9      937.69      844.69     20.26 o 
  -3   2   9      388.85      379.72     13.47 o 
  -2   2   9      100.03       98.67      7.06 o 
  -1   2   9       87.17       84.68      6.61 o 
   0   2   9       61.20       66.89      4.71 o 
   1   2   9       18.52       19.73      3.03 o 
   2   2   9       51.41       51.53      3.75 o 
   3   2   9       66.58       66.26      4.99 o 
   4   2   9      155.98      154.58      7.27 o 
   5   2   9      221.73      237.93      9.14 o 
   6   2   9      560.68      575.72     17.92 o 
   7   2   9        3.54        8.74      3.92 o 
   8   2   9       61.65       62.87      7.04 o 
 -12   3   9      156.75      184.52     10.82 o 
 -11   3   9       47.93       47.94      8.13 o 
 -10   3   9        1.93        4.47      3.14 o 
  -9   3   9        7.17       10.88      3.52 o 
  -8   3   9        0.70        2.67      2.51 o 
  -7   3   9       25.94       20.39      4.15 o 
  -6   3   9       12.47       12.93      3.66 o 
  -5   3   9      249.38      225.83     10.95 o 
  -4   3   9       90.27       98.63      7.32 o 
  -3   3   9      502.07      494.38     15.70 o 
  -2   3   9       88.06       91.57      6.94 o 
  -1   3   9      135.58      131.31      8.20 o 
   0   3   9        1.16        2.46      2.69 o 
   1   3   9       15.46       19.84      3.93 o 
   2   3   9        8.42        8.79      6.55 o 
   3   3   9       99.05      105.61      7.92 o 
   4   3   9       25.69       32.23      4.99 o 
   5   3   9       97.19      108.65      8.15 o 
   6   3   9        6.96        4.75      4.81 o 
   7   3   9        4.66        2.34      5.04 o 
 -11   4   9       18.95       27.35      4.95 o 
 -10   4   9      120.38      132.62      9.17 o 
  -9   4   9       61.08       64.19      6.59 o 
  -8   4   9       12.25       10.26      3.34 o 
  -7   4   9        3.01        3.76      2.93 o 
  -6   4   9        1.36       -0.82      2.50 o 
  -5   4   9        9.77        6.18      3.19 o 
  -4   4   9       16.12       11.78      3.40 o 
  -3   4   9       78.09       67.21      6.27 o 
  -2   4   9       17.83       17.45      3.68 o 
  -1   4   9      279.13      282.24     12.08 o 
   0   4   9       67.85       67.65      6.15 o 
   1   4   9      104.53      108.24      8.13 o 
   2   4   9      469.83      477.71     16.54 o 
   3   4   9      217.58      218.26     11.48 o 
   4   4   9       16.02       17.27      4.66 o 
   5   4   9        0.20        0.79      3.51 o 
   6   4   9      124.65      135.82      9.54 o 
  -9   5   9       88.61       87.49      7.86 o 
  -8   5   9        0.08        2.17      3.18 o 
  -7   5   9       43.39       43.92      5.68 o 
  -6   5   9        9.74        8.60      3.37 o 
  -5   5   9       26.20       21.66      4.30 o 
  -4   5   9       23.67       23.59      4.39 o 
  -3   5   9      140.15      149.48     14.75 o 
  -2   5   9        1.24        2.49      3.02 o 
  -1   5   9      238.88      232.31     11.40 o 
   0   5   9       15.21       18.65      6.25 o 
   1   5   9      102.86      109.56      8.52 o 
   2   5   9        4.89        8.70      3.95 o 
   3   5   9       27.96       29.16      5.13 o 
   4   5   9        4.78        5.00      3.86 o 
  -6   6   9       26.12       34.35      5.39 o 
  -5   6   9        0.59        2.59      3.33 o 
  -4   6   9       42.60       39.50      5.71 o 
  -3   6   9       25.59       20.17      4.59 o 
  -2   6   9        0.10       -0.45      4.81 o 
  -1   6   9       30.95       25.54      7.52 o 
   0   6   9        0.32        4.44      5.19 o 
   1   6   9        3.71        6.07      3.77 o 
 -11   0  10       38.84       53.13      9.21 o 
 -10   0  10        3.57        7.72      4.91 o 
  -9   0  10       75.76       78.82     10.21 o 
  -8   0  10      203.95      198.72     15.39 o 
  -7   0  10        0.86        0.23      4.06 o 
  -6   0  10      664.46      624.20     26.33 o 
  -5   0  10      380.20      385.94     20.53 o 
  -4   0  10      375.04      356.20     19.55 o 
  -3   0  10      156.97      151.10     12.81 o 
  -2   0  10      131.01      136.60     12.09 o 
  -1   0  10       76.50       79.40      9.40 o 
   0   0  10       27.71       26.75      4.34 o 
   1   0  10      103.87      118.17      7.96 o 
   2   0  10      261.52      250.61     11.39 o 
   3   0  10       13.72        9.18      5.14 o 
   4   0  10       48.82       46.02      8.11 o 
   5   0  10        6.30        6.15      5.02 o 
   6   0  10       10.78        4.15      5.38 o 
 -11   1  10      111.76      120.19      9.07 o 
 -10   1  10       78.42       81.20      7.49 o 
  -9   1  10        4.27        2.55      2.99 o 
  -8   1  10      181.80      177.59     10.36 o 
  -7   1  10       22.94       25.35      4.70 o 
  -6   1  10       37.25       39.80      5.28 o 
  -5   1  10       53.59       46.85      5.60 o 
  -4   1  10        0.56       -0.93      2.75 o 
  -3   1  10       82.91       84.43      6.94 o 
  -2   1  10      273.21      254.07     20.69 o 
  -1   1  10      124.70      131.48      8.36 o 
   0   1  10       99.89      100.36      5.94 o 
   1   1  10       17.63       24.73      3.01 o 
   2   1  10       34.85       40.35      3.61 o 
   3   1  10       81.55       89.68      8.24 o 
   4   1  10        6.14        5.69      3.59 o 
   5   1  10      563.79      583.64     18.61 o 
   6   1  10        0.89        3.29      3.69 o 
 -11   2  10        0.94        1.49      3.05 o 
 -10   2  10        8.81        5.59      3.32 o 
  -9   2  10       29.24       36.88      5.25 o 
  -8   2  10       26.77       26.80      4.59 o 
  -7   2  10      110.70      103.31      8.02 o 
  -6   2  10      127.19      113.80      8.35 o 
  -5   2  10      148.41      152.91      9.45 o 
  -4   2  10       23.84       36.09      5.01 o 
  -3   2  10       17.80       24.74      4.30 o 
  -2   2  10       18.12       26.22      4.40 o 
  -1   2  10        2.50        3.26      2.79 o 
   0   2  10        1.28        3.64      4.23 o 
   1   2  10        2.95        3.53      2.50 o 
   2   2  10        3.92        6.03      3.44 o 
   3   2  10       34.85       40.09      5.44 o 
   4   2  10        2.23        5.43      3.50 o 
   5   2  10       94.91      108.30     12.29 o 
   6   2  10       40.31       51.28      9.06 o 
 -10   3  10        8.72        7.75      3.47 o 
  -9   3  10        0.17        2.97      3.06 o 
  -8   3  10        1.81        4.51      2.88 o 
  -7   3  10       21.95       23.48      4.36 o 
  -6   3  10       22.37       25.06      4.50 o 
  -5   3  10        7.06        5.70      3.29 o 
  -4   3  10        2.89        5.09      3.04 o 
  -3   3  10       16.78       18.91      4.19 o 
  -2   3  10       20.76       23.34      4.36 o 
  -1   3  10      298.45      279.60     18.76 o 
   0   3  10       49.62       47.41      5.63 o 
   1   3  10        3.64        3.13      3.17 o 
   2   3  10       78.50       78.24      7.22 o 
   3   3  10        0.87        2.12      3.19 o 
   4   3  10      237.03      239.09     12.24 o 
   5   3  10       23.03       26.75      5.14 o 
  -8   4  10        0.72        1.36      3.12 o 
  -7   4  10       75.57       70.04      6.88 o 
  -6   4  10        0.21        4.08      3.10 o 
  -5   4  10        8.99       10.50      3.66 o 
  -4   4  10       61.77       53.98      6.06 o 
  -3   4  10        2.78        5.67      4.31 o 
  -2   4  10        2.97        4.16      3.36 o 
  -1   4  10        5.81        7.11      3.51 o 
   0   4  10      226.09      212.64     16.44 o 
   1   4  10        6.42       11.07      4.14 o 
   2   4  10        8.35        7.60      3.97 o 
   3   4  10        0.00       -0.58      3.78 o 
  -5   5  10       25.15       26.27      4.95 o 
  -4   5  10        2.17        6.02      4.09 o 
  -3   5  10        7.10        7.30      3.40 o 
  -2   5  10       33.62       37.76      5.33 o 
  -1   5  10        5.69        5.87      5.38 o 
   0   5  10        5.36        6.87      5.53 o 
  -9   1  11       71.89       80.17      7.70 o 
  -8   1  11       38.82       39.37      5.56 o 
  -7   1  11        2.35        5.27      3.47 o 
  -6   1  11        2.87        4.86      3.07 o 
  -5   1  11       58.15       58.93      6.32 o 
  -4   1  11      124.30      119.63      8.66 o 
  -3   1  11        2.40        4.66      3.55 o 
  -2   1  11       16.47       10.96      3.44 o 
  -1   1  11      161.44      164.92      7.97 o 
   0   1  11       20.42       22.89      3.18 o 
   1   1  11       28.74       36.12      3.65 o 
   2   1  11       32.95       37.11      4.41 o 
   3   1  11        4.61        7.47      3.93 o 
  -8   2  11        2.71        6.63      3.70 o 
  -7   2  11        0.25        4.09      3.49 o 
  -6   2  11       23.76       21.38      4.49 o 
  -5   2  11       59.72       68.33      6.89 o 
  -4   2  11       54.34       54.92      9.47 o 
  -3   2  11      242.07      224.03     11.66 o 
  -2   2  11        5.31        6.78      3.42 o 
  -1   2  11        1.66        3.81      3.09 o 
   0   2  11       29.71       34.14      4.15 o 
   1   2  11       13.45       18.96      5.81 o 
   2   2  11       13.32       10.70      5.60 o 
  -6   3  11        0.08        0.73      3.21 o 
  -5   3  11       13.92       14.29      4.17 o 
  -4   3  11       35.85       35.64      5.19 o 
  -3   3  11       35.40       36.89      6.06 o 
  -2   3  11       27.72       28.64      4.95 o 
  -1   3  11      363.53      378.34     15.26 o 
   0   3  11        8.82       10.82      4.02 o 
   1   3  11        4.50        5.19      3.73 o 
                                                 
